# Supplementary material for: A high-resolution diel survey of surface ocean metagenomes, metatranscriptomes, and transfer RNA transcripts
Source: Sci Data. 2025 Dec 4;12:1913. doi: 10.1038/s41597-025-06166-3 (PMC12678497; doi:10.1038/s41597-025-06166-3)
Supplement: Supplementary file 1 — Supplementary Table 1 [file 41597_2025_6166_MOESM1_ESM.xlsx]

## Sheet: Sample Information
Multi-omic sample information and associated biogeochemical data. PPFFR: Photosynthetic Photon Flux Fluence Rate, PRO.mL: Prochlorococcus (cells mL-1), SYN.mL: Synechococcus (cells mL-1), PEUK.ML: photosynthetic picoeukaryotes (cells mL-1), HBACT.ML: heterotrophic bacteria (cells mL-1), chla: chlorophyll a concentration (µg per L), DOC.uM: dissolved organic carbon (µM), TN: total nitrogen (µM).
HADS_Universal_Sample_ID	NCBI_BioProject	BioSample_accession	sampleID_MTX	sampleID_TRNA	sampleID_MGX	sampleID_HMW	Project	Station	Date	Time.sampled	Temp	Salinity	Depth	pH	PPFFR	PRO.mL	SYN.mL	PEUK.mL	HBACT.mL	chla	Phosphate.uM	Silicate.uM	NitrateNitrite.uM	Ammonia.uM	DOC.uM	TN.uM	lat_lon
HADS_20210818_H0900_STO1	PRJNA1201851	SAMN45945051	HADS_20210818_H0900_MTX_STO1_001	HADS_20210818_H0900_TRN_STO1_001	HADS_20210818_H0900_MGX_STO1_001	HADS_20210818_H0900_HMW_STO1_001	HaDS	STO1	2021-08-18	09:25:00	27.29	35.07	0.36	7.77	1278	8194	53613	5305	730743	0.4	0.11	2.24	0.27	0.09	77.3	8.52	21.4829 N 157.7663 W
HADS_20210818_H0900_xHP1	PRJNA1201851	SAMN45945052	HADS_20210818_H0900_MTX_xHP1_002	HADS_20210818_H0900_TRN_xHP1_002	HADS_20210818_H0900_MGX_xHP1_002	HADS_20210818_H0900_HMW_xHP1_002	HaDS	HP1	2021-08-18	09:09:00	27.57	34.44	0.352	7.6	1387	118	75450	10268	1081822	0.6	0.13	15.63	1.17	0.31	97.02	11.2	21.43688 N 157.80331 W
HADS_20210818_H1030_STO1	PRJNA1201851	SAMN46182403	HADS_20210818_H1030_MTX_STO1_003	HADS_20210818_H1030_TRN_STO1_003	HADS_20210818_H1030_MGX_STO1_003	NA	HaDS	STO1	2021-08-18	10:49:00	27.57	35.08	0.49	7.64	1324	9113	46693	6907	774810	0.4	NA	NA	NA	NA	NA	NA	21.4829 N 157.7663 W
HADS_20210818_H1030_xHP1	PRJNA1201851	SAMN46182404	NA	HADS_20210818_H1030_TRN_xHP1_004	HADS_20210818_H1030_MGX_xHP1_004	NA	HaDS	HP1	2021-08-18	10:31:00	27.59	34.6	0.394	7.14	1360	775	90248	16768	978023	0.9	NA	NA	NA	NA	NA	NA	21.43688 N 157.80331 W
HADS_20210818_H1200_STO1	PRJNA1201851	SAMN46182405	HADS_20210818_H1200_MTX_STO1_005	HADS_20210818_H1200_TRN_STO1_005	HADS_20210818_H1200_MGX_STO1_005	NA	HaDS	STO1	2021-08-18	12:25:00	27.65	35.07	0.326	7.48	821	6854	27693	4819	640666	0.3	NA	NA	NA	NA	NA	NA	21.4829 N 157.7663 W
HADS_20210818_H1200_xHP1	PRJNA1201851	SAMN46182406	HADS_20210818_H1200_MTX_xHP1_006	HADS_20210818_H1200_TRN_xHP1_006	HADS_20210818_H1200_MGX_xHP1_006	NA	HaDS	HP1	2021-08-18	12:04:00	28.1	34.69	0.267	6.96	1018	893	162153	29242	1273217	0.9	NA	NA	NA	NA	NA	NA	21.43688 N 157.80331 W
HADS_20210818_H1330_STO1	PRJNA1201851	SAMN46182407	NA	HADS_20210818_H1330_TRN_STO1_007	HADS_20210818_H1330_MGX_STO1_007	NA	HaDS	STO1	2021-08-18	13:47:00	27.6	35.05	0.4	7.56	1244	33589	53154	6355	819074	0.3	NA	NA	NA	NA	NA	NA	21.4829 N 157.7663 W
HADS_20210818_H1330_xHP1	PRJNA1201851	SAMN46182408	HADS_20210818_H1330_MTX_xHP1_008	HADS_20210818_H1330_TRN_xHP1_008	HADS_20210818_H1330_MGX_xHP1_008	NA	HaDS	HP1	2021-08-18	13:27:00	28.01	34.74	0.379	7.36	1206	722	135589	22795	1079327	0.9	NA	NA	NA	NA	NA	NA	21.43688 N 157.80331 W
HADS_20210818_H1500_STO1	PRJNA1201851	SAMN46182409	HADS_20210818_H1500_MTX_STO1_009	HADS_20210818_H1500_TRN_STO1_009	HADS_20210818_H1500_MGX_STO1_009	NA	HaDS	STO1	2021-08-18	15:22:00	27.36	35.07	0.256	7.77	420.8	92901	74058	4189	946929	0.4	0.09	1.59	0.13	0.16	104.01	9.43	21.4829 N 157.7663 W
HADS_20210818_H1500_xHP1	PRJNA1201851	SAMN46182410	HADS_20210818_H1500_MTX_xHP1_010	HADS_20210818_H1500_TRN_xHP1_010	HADS_20210818_H1500_MGX_xHP1_010	NA	HaDS	HP1	2021-08-18	15:01:00	28.55	34.73	0.352	7.71	275.4	972	192682	23084	1151087	1.2	0.07	5.66	0.33	0.21	78.07	8.88	21.43688 N 157.80331 W
HADS_20210818_H1630_STO1	PRJNA1201851	SAMN46182411	HADS_20210818_H1630_MTX_STO1_011	HADS_20210818_H1630_TRN_STO1_011	HADS_20210818_H1630_MGX_STO1_011	NA	HaDS	STO1	2021-08-18	16:52:00	27.18	35.06	0.316	7.87	563.9	131295	48873	2429	892318	0.2	NA	NA	NA	NA	NA	NA	21.4829 N 157.7663 W
HADS_20210818_H1630_xHP1	PRJNA1201851	SAMN46182412	HADS_20210818_H1630_MTX_xHP1_012	HADS_20210818_H1630_TRN_xHP1_012	HADS_20210818_H1630_MGX_xHP1_012	NA	HaDS	HP1	2021-08-18	16:31:00	28.74	34.67	0.327	7.86	162.4	473	218260	25277	1189337	1.6	NA	NA	NA	NA	NA	NA	21.43688 N 157.80331 W
HADS_20210818_H1800_STO1	PRJNA1201851	SAMN46182413	HADS_20210818_H1800_MTX_STO1_013	HADS_20210818_H1800_TRN_STO1_013	HADS_20210818_H1800_MGX_STO1_013	NA	HaDS	STO1	2021-08-18	18:21:00	26.98	35.05	0.36	7.95	46.8	181271	33182	1943	852046	0.1	NA	NA	NA	NA	NA	NA	21.4829 N 157.7663 W
HADS_20210818_H1800_xHP1	PRJNA1201851	SAMN46182414	NA	HADS_20210818_H1800_TRN_xHP1_014	HADS_20210818_H1800_MGX_xHP1_014	NA	HaDS	HP1	2021-08-18	18:00:00	29.37	34.73	0.27	7.95	87.9	92	162678	24069	1224003	1.6	NA	NA	NA	NA	NA	NA	21.43688 N 157.80331 W
HADS_20210818_H1930_STO1	PRJNA1201851	SAMN46182415	HADS_20210818_H1930_MTX_STO1_015	HADS_20210818_H1930_TRN_STO1_015	HADS_20210818_H1930_MGX_STO1_015	NA	HaDS	STO1	2021-08-18	20:07:00	26.71	35.04	0.292	7.99	0	192695	39471	1812	866700	0.1	NA	NA	NA	NA	NA	NA	21.4829 N 157.7663 W
HADS_20210818_H1930_xHP1	PRJNA1201851	SAMN46182416	HADS_20210818_H1930_MTX_xHP1_016	HADS_20210818_H1930_TRN_xHP1_016	HADS_20210818_H1930_MGX_xHP1_016	NA	HaDS	HP1	2021-08-18	19:38:00	29.13	34.7	0.261	7.79	0.001	26	148510	20116	1338582	1	NA	NA	NA	NA	NA	NA	21.43688 N 157.80331 W
HADS_20210818_H2100_STO1	PRJNA1201851	SAMN45945053	HADS_20210818_H2100_MTX_STO1_017	HADS_20210818_H2100_TRN_STO1_017	HADS_20210818_H2100_MGX_STO1_017	HADS_20210818_H2100_HMW_STO1_005	HaDS	STO1	2021-08-18	21:39:00	26.99	35.05	0.237	8	0	148352	79796	3138	877467	0.1	0.08	1.54	0.14	0.04	94.27	7.86	21.4829 N 157.7663 W
HADS_20210818_H2100_xHP1	PRJNA1201851	SAMN45945054	NA	HADS_20210818_H2100_TRN_xHP1_018	HADS_20210818_H2100_MGX_xHP1_018	HADS_20210818_H2100_HMW_xHP1_006	HaDS	HP1	2021-08-18	21:02:00	28.56	34.71	0.26	7.94	0	709	191881	24896	1115857	0.6	0.12	9.44	1.17	0.36	77.63	9.4	21.43688 N 157.80331 W
HADS_20210818_H2230_STO1	PRJNA1201851	SAMN46182417	HADS_20210818_H2230_MTX_STO1_019	HADS_20210818_H2230_TRN_STO1_019	HADS_20210818_H2230_MGX_STO1_019	NA	HaDS	STO1	2021-08-18	23:05:00	26.8	35.04	0.26	7.9	0	120751	84313	4136	855814	NA	NA	NA	NA	NA	NA	NA	21.4829 N 157.7663 W
HADS_20210818_H2230_xHP1	PRJNA1201851	SAMN46182418	HADS_20210818_H2230_MTX_xHP1_020	HADS_20210818_H2230_TRN_xHP1_020	HADS_20210818_H2230_MGX_xHP1_020	NA	HaDS	HP1	2021-08-18	23:36:00	28.42	34.68	0.2	7.95	0	867	139633	20405	1262883	1.4	NA	NA	NA	NA	NA	NA	21.43688 N 157.80331 W
HADS_20210819_H0000_STO1	PRJNA1201851	SAMN46182419	NA	HADS_20210819_H0000_TRN_STO1_021	HADS_20210819_H0000_MGX_STO1_021	NA	HaDS	STO1	2021-08-19	00:31:00	NA	35.03	0.261	8	0	107922	90406	5476	878307	0.2	NA	NA	NA	NA	NA	NA	21.4829 N 157.7663 W
HADS_20210819_H0000_xHP1	PRJNA1201851	SAMN46182420	HADS_20210819_H0000_MTX_xHP1_022	HADS_20210819_H0000_TRN_xHP1_022	HADS_20210819_H0000_MGX_xHP1_022	NA	HaDS	HP1	2021-08-19	00:06:00	28.28	34.66	0.281	7.92	0	446	142614	21036	1415292	0.8	NA	NA	NA	NA	NA	NA	21.43688 N 157.80331 W
HADS_20210819_H0130_STO1	PRJNA1201851	SAMN46182421	NA	HADS_20210819_H0130_TRN_STO1_023	HADS_20210819_H0130_MGX_STO1_023	NA	HaDS	STO1	2021-08-19	01:56:00	26.72	35.03	0.359	8	0	115275	81818	5449	887880	0.1	NA	NA	NA	NA	NA	NA	21.4829 N 157.7663 W
HADS_20210819_H0130_xHP1	PRJNA1201851	SAMN46182422	HADS_20210819_H0130_MTX_xHP1_024	HADS_20210819_H0130_TRN_xHP1_024	HADS_20210819_H0130_MGX_xHP1_024	NA	HaDS	HP1	2021-08-19	01:31:00	28.22	34.66	0.254	7.92	0	551	111481	19079	1121924	0.7	NA	NA	NA	NA	NA	NA	21.43688 N 157.80331 W
HADS_20210819_H0300_STO1	PRJNA1201851	SAMN45945055	HADS_20210819_H0300_MTX_STO1_025	HADS_20210819_H0300_TRN_STO1_025	HADS_20210819_H0300_MGX_STO1_025	HADS_20210819_H0300_HMW_STO1_007	HaDS	STO1	2021-08-19	03:43:00	26.07	35.02	0.172	7.99	0	110916	68714	5410	884098	0.2	0.07	1.61	0.12	0.35	89.28	8.38	21.4829 N 157.7663 W
HADS_20210819_H0300_xHP1	PRJNA1201851	SAMN45945056	HADS_20210819_H0300_MTX_xHP1_026	HADS_20210819_H0300_TRN_xHP1_026	HADS_20210819_H0300_MGX_xHP1_026	HADS_20210819_H0300_HMW_xHP1_008	HaDS	HP1	2021-08-19	03:13:00	28.08	34.7	0.281	7.93	0	735	171738	26209	1109712	1	0.11	9.4	0.79	0.68	84.68	26.54	21.43688 N 157.80331 W
HADS_20210819_H0430_STO1	PRJNA1201851	SAMN46182423	HADS_20210819_H0430_MTX_STO1_027	HADS_20210819_H0430_TRN_STO1_027	HADS_20210819_H0430_MGX_STO1_027	NA	HaDS	STO1	2021-08-19	05:18:00	26.81	35.03	0.214	7.99	0	90616	53324	5423	845100	0.2	NA	NA	NA	NA	NA	NA	21.4829 N 157.7663 W
HADS_20210819_H0430_xHP1	PRJNA1201851	SAMN46182424	HADS_20210819_H0430_MTX_xHP1_028	HADS_20210819_H0430_TRN_xHP1_028	HADS_20210819_H0430_MGX_xHP1_028	NA	HaDS	HP1	2021-08-19	04:45:00	27.8	34.56	0.278	7.99	0	578	94292	17871	1362769	0.4	NA	NA	NA	NA	NA	NA	21.43688 N 157.80331 W
HADS_20210819_H0600_STO1	PRJNA1201851	SAMN46182425	HADS_20210819_H0600_MTX_STO1_029	HADS_20210819_H0600_TRN_STO1_029	HADS_20210819_H0600_MGX_STO1_029	NA	HaDS	STO1	2021-08-19	07:24:00	26.56	35.01	0.116	7.9	204.1	158817	31645	2823	816304	0.2	NA	NA	NA	NA	NA	NA	21.4829 N 157.7663 W
HADS_20210819_H0600_xHP1	PRJNA1201851	SAMN46182426	HADS_20210819_H0600_MTX_xHP1_030	HADS_20210819_H0600_TRN_xHP1_030	HADS_20210819_H0600_MGX_xHP1_030	NA	HaDS	HP1	2021-08-19	06:07:00	27.01	33.93	0.294	7.77	3	486	55780	8062	1932922	NA	NA	NA	NA	NA	NA	NA	21.43688 N 157.80331 W
HADS_20210819_H0730_STO1	PRJNA1201851	SAMN46182427	HADS_20210819_H0730_MTX_STO1_031	HADS_20210819_H0730_TRN_STO1_031	HADS_20210819_H0730_MGX_STO1_031	NA	HaDS	STO1	2021-08-19	08:33:00	26.52	35	0.28	7.96	1034	176321	25605	2639	821924	0.2	NA	NA	NA	NA	NA	NA	21.4829 N 157.7663 W
HADS_20210819_H0730_xHP1	PRJNA1201851	SAMN46182428	HADS_20210819_H0730_MTX_xHP1_032	HADS_20210819_H0730_TRN_xHP1_032	HADS_20210819_H0730_MGX_xHP1_032	NA	HaDS	HP1	2021-08-19	08:01:00	27.34	34.6	0.2	7.84	932.2	368	106649	18606	1312649	0.9	NA	NA	NA	NA	NA	NA	21.43688 N 157.80331 W
HADS_20210819_H0900_STO1	PRJNA1201851	SAMN46182429	HADS_20210819_H0900_MTX_STO1_033	HADS_20210819_H0900_TRN_STO1_033	HADS_20210819_H0900_MGX_STO1_033	NA	HaDS	STO1	2021-08-19	09:45:00	26.49	34.98	0.313	7.9	1203.3	182663	28126	3165	841751	0.2	0.07	1.31	0.12	0.18	94.11	7.71	21.4829 N 157.7663 W
HADS_20210819_H0900_xHP1	PRJNA1201851	SAMN46182430	HADS_20210819_H0900_MTX_xHP1_034	HADS_20210819_H0900_TRN_xHP1_034	HADS_20210819_H0900_MGX_xHP1_034	NA	HaDS	HP1	2021-08-19	09:13:00	26.94	34.07	0.307	7.7	1038.3	276	43384	9100	1613121	0.8	0.12	13.72	0.52	0.62	105.76	10.7	21.43688 N 157.80331 W
HADS_20210819_H1030_STO1	PRJNA1201851	SAMN46182431	HADS_20210819_H1030_MTX_STO1_035	HADS_20210819_H1030_TRN_STO1_035	HADS_20210819_H1030_MGX_STO1_035	NA	HaDS	STO1	2021-08-19	11:15:00	26.5	34.98	0.306	7.82	445.8	185893	23412	1970	770320	0.2	NA	NA	NA	NA	NA	NA	21.4829 N 157.7663 W
HADS_20210819_H1030_xHP1	PRJNA1201851	SAMN46182432	HADS_20210819_H1030_MTX_xHP1_036	HADS_20210819_H1030_TRN_xHP1_036	HADS_20210819_H1030_MGX_xHP1_036	NA	HaDS	HP1	2021-08-19	10:49:00	27.54	34.58	0.302	7.65	469.7	249	71629	14063	1256528	0.9	NA	NA	NA	NA	NA	NA	21.43688 N 157.80331 W
HADS_20210819_H1200_STO1	PRJNA1201851	SAMN46182433	HADS_20210819_H1200_MTX_STO1_037	HADS_20210819_H1200_TRN_STO1_037	HADS_20210819_H1200_MGX_STO1_037	NA	HaDS	STO1	2021-08-19	12:48:00	26.59	34.97	0.307	7.85	840.9	166420	32052	1996	737519	0.2	NA	NA	NA	NA	NA	NA	21.4829 N 157.7663 W
HADS_20210819_H1200_xHP1	PRJNA1201851	SAMN46182434	HADS_20210819_H1200_MTX_xHP1_038	HADS_20210819_H1200_TRN_xHP1_038	HADS_20210819_H1200_MGX_xHP1_038	NA	HaDS	HP1	2021-08-19	12:18:00	27.83	34.77	0.305	7.75	908.5	604	120016	23662	1223372	1.6	NA	NA	NA	NA	NA	NA	21.43688 N 157.80331 W
HADS_20210819_H1330_STO1	PRJNA1201851	SAMN46182435	HADS_20210819_H1330_MTX_STO1_039	HADS_20210819_H1330_TRN_STO1_039	HADS_20210819_H1330_MGX_STO1_039	NA	HaDS	STO1	2021-08-19	14:15:00	26.61	34.96	0.301	7.84	762.4	156296	26629	1851	732818	0.2	NA	NA	NA	NA	NA	NA	21.4829 N 157.7663 W
HADS_20210819_H1330_xHP1	PRJNA1201851	SAMN46182436	HADS_20210819_H1330_MTX_xHP1_040	HADS_20210819_H1330_TRN_xHP1_040	HADS_20210819_H1330_MGX_xHP1_040	NA	HaDS	HP1	2021-08-19	13:40:00	28.01	34.84	0.304	7.64	219.2	486	155508	21955	1013424	1.5	NA	NA	NA	NA	NA	NA	21.43688 N 157.80331 W
HADS_20210819_H1500_STO1	PRJNA1201851	SAMN46182437	HADS_20210819_H1500_MTX_STO1_041	HADS_20210819_H1500_TRN_STO1_041	HADS_20210819_H1500_MGX_STO1_041	NA	HaDS	STO1	2021-08-19	15:27:00	26.59	34.94	0.342	7.83	705.1	177634	23084	1431	742128	0.1	0.07	1.91	0.07	0.11	79.24	7.42	21.4829 N 157.7663 W
HADS_20210819_H1500_xHP1	PRJNA1201851	SAMN46182438	HADS_20210819_H1500_MTX_xHP1_042	HADS_20210819_H1500_TRN_xHP1_042	HADS_20210819_H1500_MGX_xHP1_042	NA	HaDS	HP1	2021-08-19	15:01:00	27.92	34.81	0.312	7.79	199.4	92	282654	25290	1135396	1.8	0.08	7.63	0.05	0.11	75.6	8.24	21.43688 N 157.80331 W
HADS_20210819_H1630_STO1	PRJNA1201851	SAMN46182439	HADS_20210819_H1630_MTX_STO1_043	HADS_20210819_H1630_TRN_STO1_043	HADS_20210819_H1630_MGX_STO1_043	NA	HaDS	STO1	2021-08-19	16:54:00	26.57	34.94	0.235	7.91	532.9	163951	22874	1484	739265	0.1	NA	NA	NA	NA	NA	NA	21.4829 N 157.7663 W
HADS_20210819_H1630_xHP1	PRJNA1201851	SAMN46182440	HADS_20210819_H1630_MTX_xHP1_044	HADS_20210819_H1630_TRN_xHP1_044	HADS_20210819_H1630_MGX_xHP1_044	NA	HaDS	HP1	2021-08-19	16:30:00	28.16	34.72	0.287	7.9	118.7	355	208491	24003	964577	1.6	NA	NA	NA	NA	NA	NA	21.43688 N 157.80331 W
HADS_20210819_H1800_STO1	PRJNA1201851	SAMN46182441	HADS_20210819_H1800_MTX_STO1_045	HADS_20210819_H1800_TRN_STO1_045	HADS_20210819_H1800_MGX_STO1_045	NA	HaDS	STO1	2021-08-19	18:23:00	26.54	34.94	0.3	7.99	126	158647	26130	1799	751739	0.1	NA	NA	NA	NA	NA	NA	21.4829 N 157.7663 W
HADS_20210819_H1800_xHP1	PRJNA1201851	SAMN46182442	HADS_20210819_H1800_MTX_xHP1_046	HADS_20210819_H1800_TRN_xHP1_046	HADS_20210819_H1800_MGX_xHP1_046	NA	HaDS	HP1	2021-08-19	17:59:00	28.36	34.67	0.187	7.98	120	236	136692	23412	1204122	1.5	NA	NA	NA	NA	NA	NA	21.43688 N 157.80331 W
HADS_20210819_H1930_STO1	PRJNA1201851	SAMN46182443	HADS_20210819_H1930_MTX_STO1_047	HADS_20210819_H1930_TRN_STO1_047	HADS_20210819_H1930_MGX_STO1_047	NA	HaDS	STO1	2021-08-19	20:01:00	26.5	34.95	0.28	8.01	0	167431	30857	1641	721827	0.1	NA	NA	NA	NA	NA	NA	21.4829 N 157.7663 W
HADS_20210819_H1930_xHP1	PRJNA1201851	SAMN46182444	HADS_20210819_H1930_MTX_xHP1_048	HADS_20210819_H1930_TRN_xHP1_048	HADS_20210819_H1930_MGX_xHP1_048	NA	HaDS	HP1	2021-08-19	19:33:00	28.1	34.7	0.262	7.98	0	420	299173	33221	1225946	1.1	NA	NA	NA	NA	NA	NA	21.43688 N 157.80331 W
HADS_20210819_H2100_STO1	PRJNA1201851	SAMN45945057	HADS_20210819_H2100_MTX_STO1_049	HADS_20210819_H2100_TRN_STO1_049	HADS_20210819_H2100_MGX_STO1_049	HADS_20210819_H2100_HMW_STO1_013	HaDS	STO1	2021-08-19	21:25:00	26.52	34.95	0.185	8.02	0	191277	36911	1930	731544	0.1	0.09	1.41	0.02	0.06	80.31	7.69	21.4829 N 157.7663 W
HADS_20210819_H2100_xHP1	PRJNA1201851	SAMN45945058	HADS_20210819_H2100_MTX_xHP1_050	HADS_20210819_H2100_TRN_xHP1_050	HADS_20210819_H2100_MGX_xHP1_050	HADS_20210819_H2100_HMW_xHP1_014	HaDS	HP1	2021-08-19	21:09:00	27.83	34.7	0.298	7.98	0	1156	318829	32381	1304731	1.1	0.1	9.08	0.32	0.26	76.59	9.03	21.43688 N 157.80331 W
HADS_20210819_H2230_STO1	PRJNA1201851	SAMN46182445	HADS_20210819_H2230_MTX_STO1_051	HADS_20210819_H2230_TRN_STO1_051	HADS_20210819_H2230_MGX_STO1_051	NA	HaDS	STO1	2021-08-19	22:56:00	26.48	34.95	0.255	8.04	0	211065	38670	2390	757110	0.1	NA	NA	NA	NA	NA	NA	21.4829 N 157.7663 W
HADS_20210819_H2230_xHP1	PRJNA1201851	SAMN46182446	HADS_20210819_H2230_MTX_xHP1_052	HADS_20210819_H2230_TRN_xHP1_052	HADS_20210819_H2230_MGX_xHP1_052	NA	HaDS	HP1	2021-08-19	22:32:00	27.63	34.71	0.237	7.96	0	945	195229	27378	1405300	0.8	NA	NA	NA	NA	NA	NA	21.43688 N 157.80331 W
HADS_20210820_H0000_STO1	PRJNA1201851	SAMN46182447	HADS_20210820_H0000_MTX_STO1_053	HADS_20210820_H0000_TRN_STO1_053	HADS_20210820_H0000_MGX_STO1_053	NA	HaDS	STO1	2021-08-20	00:43:00	26.1	NA	NA	NA	0	232455	35900	2114	794914	0.1	NA	NA	NA	NA	NA	NA	21.4829 N 157.7663 W
HADS_20210820_H0000_xHP1	PRJNA1201851	SAMN46182448	HADS_20210820_H0000_MTX_xHP1_054	HADS_20210820_H0000_TRN_xHP1_054	HADS_20210820_H0000_MGX_xHP1_054	NA	HaDS	HP1	2021-08-20	00:15:00	26.7	NA	NA	NA	0	945	170294	25040	1498410	0.6	NA	NA	NA	NA	NA	NA	21.43688 N 157.80331 W
HADS_20210820_H0130_STO1	PRJNA1201851	SAMN46182449	HADS_20210820_H0130_MTX_STO1_055	HADS_20210820_H0130_TRN_STO1_055	HADS_20210820_H0130_MGX_STO1_055	NA	HaDS	STO1	2021-08-20	01:56:00	26.45	34.94	0.119	8	0	224721	32564	2127	723114	0.1	NA	NA	NA	NA	NA	NA	21.4829 N 157.7663 W
HADS_20210820_H0130_xHP1	PRJNA1201851	SAMN46514401	NA	HADS_20210820_H0130_TRN_xHP1_056	NA	NA	HaDS	HP1	2021-08-20	01:32:00	27.3	34.76	0.261	7.93	0	1628	134919	20445	1155118	0.6	NA	NA	NA	NA	NA	NA	21.43688 N 157.80331 W
HADS_20210820_H0300_STO1	PRJNA1201851	SAMN46182450	HADS_20210820_H0300_MTX_STO1_057	HADS_20210820_H0300_TRN_STO1_057	HADS_20210820_H0300_MGX_STO1_057	NA	HaDS	STO1	2021-08-20	03:25:00	26.44	34.84	0.192	8.02	0	215017	41690	3178	785840	0.2	0.07	0.96	0.14	0.24	113.51	7.37	21.4829 N 157.7663 W
HADS_20210820_H0300_xHP1	PRJNA1201851	SAMN46182451	HADS_20210820_H0300_MTX_xHP1_058	HADS_20210820_H0300_TRN_xHP1_058	HADS_20210820_H0300_MGX_xHP1_058	NA	HaDS	HP1	2021-08-20	03:02:00	27.3	34.79	0.237	7.93	0	1050	125951	19552	1201706	0.5	0.14	9.2	0.83	0.78	94.36	8.79	21.43688 N 157.80331 W
HADS_20210820_H0430_STO1	PRJNA1201851	SAMN46182452	HADS_20210820_H0430_MTX_STO1_059	HADS_20210820_H0430_TRN_STO1_059	HADS_20210820_H0430_MGX_STO1_059	NA	HaDS	STO1	2021-08-20	04:56:00	26.33	34.94	0.158	8.02	0	234530	33365	2469	747012	0.2	NA	NA	NA	NA	NA	NA	21.4829 N 157.7663 W
HADS_20210820_H0430_xHP1	PRJNA1201851	SAMN46182453	HADS_20210820_H0430_MTX_xHP1_060	HADS_20210820_H0430_TRN_xHP1_060	HADS_20210820_H0430_MGX_xHP1_060	NA	HaDS	HP1	2021-08-20	04:33:00	27.06	34.71	0.173	7.9	0	696	120029	17149	1110237	0.6	NA	NA	NA	NA	NA	NA	21.43688 N 157.80331 W
HADS_20210820_H0600_STO1	PRJNA1201851	SAMN46182454	HADS_20210820_H0600_MTX_STO1_061	HADS_20210820_H0600_TRN_STO1_061	HADS_20210820_H0600_MGX_STO1_061	NA	HaDS	STO1	2021-08-20	06:31:00	26.3	34.92	0.512	8.02	22.37	260581	30805	1917	819324	0.2	NA	NA	NA	NA	NA	NA	21.4829 N 157.7663 W
HADS_20210820_H0600_xHP1	PRJNA1201851	SAMN46182455	HADS_20210820_H0600_MTX_xHP1_062	HADS_20210820_H0600_TRN_xHP1_062	HADS_20210820_H0600_MGX_xHP1_062	NA	HaDS	HP1	2021-08-20	06:05:00	27.11	34.7	NA	7.88	8.5	985	118046	17897	1180027	0.6	NA	NA	NA	NA	NA	NA	21.43688 N 157.80331 W
HADS_20210820_H0730_STO1	PRJNA1201851	SAMN46182456	HADS_20210820_H0730_MTX_STO1_063	HADS_20210820_H0730_TRN_STO1_063	HADS_20210820_H0730_MGX_STO1_063	NA	HaDS	STO1	2021-08-20	07:50:00	26.3	34.93	0.398	8	112.07	273673	30923	1956	849131	0.2	NA	NA	NA	NA	NA	NA	21.4829 N 157.7663 W
HADS_20210820_H0730_xHP1	PRJNA1201851	SAMN46182457	HADS_20210820_H0730_MTX_xHP1_064	HADS_20210820_H0730_TRN_xHP1_064	HADS_20210820_H0730_MGX_xHP1_064	NA	HaDS	HP1	2021-08-20	07:28:00	27.08	34.75	0.392	7.88	363.3	289	128879	18252	1174762	0.7	NA	NA	NA	NA	NA	NA	21.43688 N 157.80331 W
HADS_20210820_H0900_STO1	PRJNA1201851	SAMN46182458	HADS_20210820_H0900_MTX_STO1_065	HADS_20210820_H0900_TRN_STO1_065	HADS_20210820_H0900_MGX_STO1_065	NA	HaDS	STO1	2021-08-20	09:26:00	26.39	34.92	0.28	7.98	554.9	231549	31133	2666	786746	0.2	0.06	1.64	0.09	0.1	91.94	7.44	21.4829 N 157.7663 W
HADS_20210820_H0900_xHP1	PRJNA1201851	SAMN46182459	HADS_20210820_H0900_MTX_xHP1_066	HADS_20210820_H0900_TRN_xHP1_066	HADS_20210820_H0900_MGX_xHP1_066	NA	HaDS	HP1	2021-08-20	08:59:00	27.07	34.69	0.456	7.89	220.6	998	104272	14943	1319450	0.8	0.11	10.8	0.68	0.25	84.84	8.61	21.43688 N 157.80331 W
HADS_20201223_H0900_STO1	PRJNA1201851	SAMN35028281	NA	NA	HADS_20201223_H0900_MGX_STO1_743	NA	KByT	STO1	2020-12-23	09:21:00	25.58	35.19	2.064	7.89	NA	283087	24528	4661	686138	0.2	0.08	1.41	0.06	NA	NA	NA	21.4829 N 157.7663 W
HADS_20201223_H1200_xHP1	PRJNA1201851	SAMN35028274	NA	NA	HADS_20201223_H1200_MGX_xHP1_747	NA	KByT	HP1	2020-12-23	12:20:00	25.38	34.58	2.064	7.21	NA	762	72613	9756	921823	0.9	0.17	9.07	0.88	0.36	NA	NA	21.43688 N 157.80331 W
HADS_20210524_H0900_STO1	PRJNA1201851	SAMN35028315	NA	NA	HADS_20210524_H0900_MGX_STO1_813	NA	KByT	STO1	2021-05-24	09:44:00	24.91	35.05	1.785	7.71	NA	268538	12093	2902	826112	0.1	0.09	1.2	0.06	NA	NA	NA	21.4829 N 157.7663 W
HADS_20210524_H1200_xHP1	PRJNA1201851	SAMN35028307	NA	NA	HADS_20210524_H1200_MGX_xHP1_817	NA	KByT	HP1	2021-05-24	12:37:00	26.32	34.66	1.9	7.64	NA	2587	270876	22336	1336954	0.8	0.13	9.77	0.11	NA	NA	NA	21.43688 N 157.80331 W

## Sheet: Sequencing Data Raw Reads
Summary statistics and accession information for all sequence datasets.
sample_type	sample_ID	filename	filename2	SRA_accession	biosample_accession	num_seqs	sum_len_R1	median_len_R1	AvgQ20_R1	sum_len_R2	median_len_R2	AvgQ20_R2
Long-read metagenome	HADS_20210818_H0900_HMW_STO1_001	HADS_20210818_H0900_HMW_STO1_001_R1_000.fastq.gz	NA	SRR31805823	SAMN45945051	3664432	13753405362	3222	27.88	NA	NA	NA
Long-read metagenome	HADS_20210818_H0900_HMW_xHP1_002	HADS_20210818_H0900_HMW_xHP1_002_R1_000.fastq.gz	NA	SRR31805822	SAMN45945052	3541981	14482308855	3442	27.56	NA	NA	NA
Long-read metagenome	HADS_20210818_H2100_HMW_STO1_005	HADS_20210818_H2100_HMW_STO1_005_R1_000.fastq.gz	NA	SRR31805821	SAMN45945053	3808788	17198873252	3981	27.36	NA	NA	NA
Long-read metagenome	HADS_20210818_H2100_HMW_xHP1_006	HADS_20210818_H2100_HMW_xHP1_006_R1_000.fastq.gz	NA	SRR31805820	SAMN45945054	2471564	10338951504	3584	27.64	NA	NA	NA
Long-read metagenome	HADS_20210819_H0300_HMW_STO1_007	HADS_20210819_H0300_HMW_STO1_007_R1_000.fastq.gz	NA	SRR31805819	SAMN45945055	3170543	13773037398	3757	27.67	NA	NA	NA
Long-read metagenome	HADS_20210819_H0300_HMW_xHP1_008	HADS_20210819_H0300_HMW_xHP1_008_R1_000.fastq.gz	NA	SRR31805818	SAMN45945056	3732300	17953260081	4208	27.32	NA	NA	NA
Long-read metagenome	HADS_20210819_H2100_HMW_STO1_013	HADS_20210819_H2100_HMW_STO1_013_R1_000.fastq.gz	NA	SRR31805817	SAMN45945057	3465970	17953346782	4684	27.16	NA	NA	NA
Long-read metagenome	HADS_20210819_H2100_HMW_xHP1_014	HADS_20210819_H2100_HMW_xHP1_014_R1_000.fastq.gz	NA	SRR31805816	SAMN45945058	3771680	15284878256	3410	27.76	NA	NA	NA
Short-read metagenome	HADS_20210818_H0900_MGX_STO1_001	HADS_20210818_H0900_MGX_STO1_001_R1_001.fastq.gz	HADS_20210818_H0900_MGX_STO1_001_R2_001.fastq.gz	SRR31951251	SAMN45945051	18810178	2904348859	155	24.99	2904164708	155	23.45
Short-read metagenome	HADS_20210818_H0900_MGX_xHP1_002	HADS_20210818_H0900_MGX_xHP1_002_R1_001.fastq.gz	HADS_20210818_H0900_MGX_xHP1_002_R2_001.fastq.gz	SRR31951250	SAMN45945052	23942308	3695741187	155	25.56	3695543035	155	23.96
Short-read metagenome	HADS_20210818_H1030_MGX_STO1_003	HADS_20210818_H1030_MGX_STO1_003_R1_001.fastq.gz	HADS_20210818_H1030_MGX_STO1_003_R2_001.fastq.gz	SRR31942797	SAMN46182403	33616405	5189206322	155	24.86	5188218140	155	24.01
Short-read metagenome	HADS_20210818_H1030_MGX_xHP1_004	HADS_20210818_H1030_MGX_xHP1_004_R1_001.fastq.gz	HADS_20210818_H1030_MGX_xHP1_004_R2_001.fastq.gz	SRR31942796	SAMN46182404	22105678	3416126397	155	24.83	3415423947	155	23.93
Short-read metagenome	HADS_20210818_H1200_MGX_STO1_005	HADS_20210818_H1200_MGX_STO1_005_R1_001.fastq.gz	HADS_20210818_H1200_MGX_STO1_005_R2_001.fastq.gz	SRR31942785	SAMN46182405	30493605	4705933786	155	26.39	4705870939	155	24.18
Short-read metagenome	HADS_20210818_H1200_MGX_xHP1_006	HADS_20210818_H1200_MGX_xHP1_006_R1_001.fastq.gz	HADS_20210818_H1200_MGX_xHP1_006_R2_001.fastq.gz	SRR31942774	SAMN46182406	23368675	3609048977	155	25.59	3608948935	155	23.63
Short-read metagenome	HADS_20210818_H1330_MGX_STO1_007	HADS_20210818_H1330_MGX_STO1_007_R1_001.fastq.gz	HADS_20210818_H1330_MGX_STO1_007_R2_001.fastq.gz	SRR31942763	SAMN46182407	33659832	5198155713	155	25.86	5197431023	155	24.42
Short-read metagenome	HADS_20210818_H1330_MGX_xHP1_008	HADS_20210818_H1330_MGX_xHP1_008_R1_001.fastq.gz	HADS_20210818_H1330_MGX_xHP1_008_R2_001.fastq.gz	SRR31942752	SAMN46182408	25194101	3893361247	155	25.12	3892621004	155	24.1
Short-read metagenome	HADS_20210818_H1500_MGX_STO1_009	HADS_20210818_H1500_MGX_STO1_009_R1_001.fastq.gz	HADS_20210818_H1500_MGX_STO1_009_R2_001.fastq.gz	SRR31942744	SAMN46182409	25843522	3987977848	155	26.2	3987969124	155	23.9
Short-read metagenome	HADS_20210818_H1500_MGX_xHP1_010	HADS_20210818_H1500_MGX_xHP1_010_R1_001.fastq.gz	HADS_20210818_H1500_MGX_xHP1_010_R2_001.fastq.gz	SRR31942743	SAMN46182410	30447590	4700184356	155	26.09	4700071223	155	24.11
Short-read metagenome	HADS_20210818_H1630_MGX_STO1_011	HADS_20210818_H1630_MGX_STO1_011_R1_001.fastq.gz	HADS_20210818_H1630_MGX_STO1_011_R2_001.fastq.gz	SRR31942742	SAMN46182411	31252448	4826603392	155	25.7	4826001964	155	24.1
Short-read metagenome	HADS_20210818_H1630_MGX_xHP1_012	HADS_20210818_H1630_MGX_xHP1_012_R1_001.fastq.gz	HADS_20210818_H1630_MGX_xHP1_012_R2_001.fastq.gz	SRR31942741	SAMN46182412	34443364	5321212702	155	25.27	5320276321	155	24.23
Short-read metagenome	HADS_20210818_H1800_MGX_STO1_013	HADS_20210818_H1800_MGX_STO1_013_R1_001.fastq.gz	HADS_20210818_H1800_MGX_STO1_013_R2_001.fastq.gz	SRR31942795	SAMN46182413	33318688	5127729340	155	26.85	5127930970	155	24.29
Short-read metagenome	HADS_20210818_H1800_MGX_xHP1_014	HADS_20210818_H1800_MGX_xHP1_014_R1_001.fastq.gz	HADS_20210818_H1800_MGX_xHP1_014_R2_001.fastq.gz	SRR31942794	SAMN46182414	23466810	3620456497	155	26.29	3620415084	155	24.13
Short-read metagenome	HADS_20210818_H1930_MGX_STO1_015	HADS_20210818_H1930_MGX_STO1_015_R1_001.fastq.gz	HADS_20210818_H1930_MGX_STO1_015_R2_001.fastq.gz	SRR31942793	SAMN46182415	40691846	6282554205	155	25.99	6282050637	155	23.94
Short-read metagenome	HADS_20210818_H1930_MGX_xHP1_016	HADS_20210818_H1930_MGX_xHP1_016_R1_001.fastq.gz	HADS_20210818_H1930_MGX_xHP1_016_R2_001.fastq.gz	SRR31942792	SAMN46182416	31381501	4846831819	155	25.53	4846086794	155	24.35
Short-read metagenome	HADS_20210818_H2100_MGX_STO1_017	HADS_20210818_H2100_MGX_STO1_017_R1_001.fastq.gz	HADS_20210818_H2100_MGX_STO1_017_R2_001.fastq.gz	SRR31951249	SAMN45945053	27165135	4190909163	155	26.52	4190891487	155	24.2
Short-read metagenome	HADS_20210818_H2100_MGX_xHP1_018	HADS_20210818_H2100_MGX_xHP1_018_R1_001.fastq.gz	HADS_20210818_H2100_MGX_xHP1_018_R2_001.fastq.gz	SRR31951248	SAMN45945054	27139964	4189905072	155	26.27	4189740041	155	24.28
Short-read metagenome	HADS_20210818_H2230_MGX_STO1_019	HADS_20210818_H2230_MGX_STO1_019_R1_001.fastq.gz	HADS_20210818_H2230_MGX_STO1_019_R2_001.fastq.gz	SRR31942791	SAMN46182417	35512259	5485092266	155	25.95	5484307125	155	24.5
Short-read metagenome	HADS_20210818_H2230_MGX_xHP1_020	HADS_20210818_H2230_MGX_xHP1_020_R1_001.fastq.gz	HADS_20210818_H2230_MGX_xHP1_020_R2_001.fastq.gz	SRR31942790	SAMN46182418	32529560	5024351924	155	25.46	5023501535	155	24.36
Short-read metagenome	HADS_20210819_H0000_MGX_STO1_021	HADS_20210819_H0000_MGX_STO1_021_R1_001.fastq.gz	HADS_20210819_H0000_MGX_STO1_021_R2_001.fastq.gz	SRR31942789	SAMN46182419	34185170	5270856139	155	26.38	5270776514	155	24.25
Short-read metagenome	HADS_20210819_H0000_MGX_xHP1_022	HADS_20210819_H0000_MGX_xHP1_022_R1_001.fastq.gz	HADS_20210819_H0000_MGX_xHP1_022_R2_001.fastq.gz	SRR31942788	SAMN46182420	30041474	4636314828	155	26.19	4636503171	155	23.42
Short-read metagenome	HADS_20210819_H0130_MGX_STO1_023	HADS_20210819_H0130_MGX_STO1_023_R1_001.fastq.gz	HADS_20210819_H0130_MGX_STO1_023_R2_001.fastq.gz	SRR31942787	SAMN46182421	43362802	6693084558	155	25.81	6692151913	155	24.47
Short-read metagenome	HADS_20210819_H0130_MGX_xHP1_024	HADS_20210819_H0130_MGX_xHP1_024_R1_001.fastq.gz	HADS_20210819_H0130_MGX_xHP1_024_R2_001.fastq.gz	SRR31942786	SAMN46182422	31034855	4792723309	155	25.5	4791987835	155	24.32
Short-read metagenome	HADS_20210819_H0300_MGX_STO1_025	HADS_20210819_H0300_MGX_STO1_025_R1_001.fastq.gz	HADS_20210819_H0300_MGX_STO1_025_R2_001.fastq.gz	SRR31951246	SAMN45945055	31830888	4913987611	155	26.28	4913774398	155	24.25
Short-read metagenome	HADS_20210819_H0300_MGX_xHP1_026	HADS_20210819_H0300_MGX_xHP1_026_R1_001.fastq.gz	HADS_20210819_H0300_MGX_xHP1_026_R2_001.fastq.gz	SRR31951245	SAMN45945056	26115131	4032473906	155	25.93	4032340204	155	23.89
Short-read metagenome	HADS_20210819_H0430_MGX_STO1_027	HADS_20210819_H0430_MGX_STO1_027_R1_001.fastq.gz	HADS_20210819_H0430_MGX_STO1_027_R2_001.fastq.gz	SRR31942784	SAMN46182423	30015490	4636027617	155	25.66	4635343867	155	24.32
Short-read metagenome	HADS_20210819_H0430_MGX_xHP1_028	HADS_20210819_H0430_MGX_xHP1_028_R1_001.fastq.gz	HADS_20210819_H0430_MGX_xHP1_028_R2_001.fastq.gz	SRR31942783	SAMN46182424	21599580	3335223384	155	25.4	3334721431	155	24.23
Short-read metagenome	HADS_20210819_H0600_MGX_STO1_029	HADS_20210819_H0600_MGX_STO1_029_R1_001.fastq.gz	HADS_20210819_H0600_MGX_STO1_029_R2_001.fastq.gz	SRR31942782	SAMN46182425	32557917	5022613410	155	26.06	5022562029	155	23.87
Short-read metagenome	HADS_20210819_H0600_MGX_xHP1_030	HADS_20210819_H0600_MGX_xHP1_030_R1_001.fastq.gz	HADS_20210819_H0600_MGX_xHP1_030_R2_001.fastq.gz	SRR31942781	SAMN46182426	29915293	4616507059	155	26.09	4616405714	155	24.05
Short-read metagenome	HADS_20210819_H0730_MGX_STO1_031	HADS_20210819_H0730_MGX_STO1_031_R1_001.fastq.gz	HADS_20210819_H0730_MGX_STO1_031_R2_001.fastq.gz	SRR31942780	SAMN46182427	39689182	6126353057	155	25.73	6125513430	155	24.44
Short-read metagenome	HADS_20210819_H0730_MGX_xHP1_032	HADS_20210819_H0730_MGX_xHP1_032_R1_001.fastq.gz	HADS_20210819_H0730_MGX_xHP1_032_R2_001.fastq.gz	SRR31942779	SAMN46182428	21480725	3317091958	155	25.46	3316552787	155	24.34
Short-read metagenome	HADS_20210819_H0900_MGX_STO1_033	HADS_20210819_H0900_MGX_STO1_033_R1_001.fastq.gz	HADS_20210819_H0900_MGX_STO1_033_R2_001.fastq.gz	SRR31942778	SAMN46182429	27543701	4252216290	155	26.73	4252128446	155	24.35
Short-read metagenome	HADS_20210819_H0900_MGX_xHP1_034	HADS_20210819_H0900_MGX_xHP1_034_R1_001.fastq.gz	HADS_20210819_H0900_MGX_xHP1_034_R2_001.fastq.gz	SRR31942777	SAMN46182430	28683084	4429502595	155	26.09	4429339793	155	24.2
Short-read metagenome	HADS_20210819_H1030_MGX_STO1_035	HADS_20210819_H1030_MGX_STO1_035_R1_001.fastq.gz	HADS_20210819_H1030_MGX_STO1_035_R2_001.fastq.gz	SRR31942776	SAMN46182431	31037543	4790857101	155	26.23	4790289125	155	24.63
Short-read metagenome	HADS_20210819_H1030_MGX_xHP1_036	HADS_20210819_H1030_MGX_xHP1_036_R1_001.fastq.gz	HADS_20210819_H1030_MGX_xHP1_036_R2_001.fastq.gz	SRR31942775	SAMN46182432	27486014	4246787706	155	25.33	4246082080	155	24.22
Short-read metagenome	HADS_20210819_H1200_MGX_STO1_037	HADS_20210819_H1200_MGX_STO1_037_R1_001.fastq.gz	HADS_20210819_H1200_MGX_STO1_037_R2_001.fastq.gz	SRR31942773	SAMN46182433	26712173	4122738677	155	26.43	4122636702	155	24.15
Short-read metagenome	HADS_20210819_H1200_MGX_xHP1_038	HADS_20210819_H1200_MGX_xHP1_038_R1_001.fastq.gz	HADS_20210819_H1200_MGX_xHP1_038_R2_001.fastq.gz	SRR31942772	SAMN46182434	23001705	3552652397	155	26.15	3552516347	155	24.05
Short-read metagenome	HADS_20210819_H1330_MGX_STO1_039	HADS_20210819_H1330_MGX_STO1_039_R1_001.fastq.gz	HADS_20210819_H1330_MGX_STO1_039_R2_001.fastq.gz	SRR31942771	SAMN46182435	30622601	4730224488	155	25.82	4729607721	155	24.32
Short-read metagenome	HADS_20210819_H1330_MGX_xHP1_040	HADS_20210819_H1330_MGX_xHP1_040_R1_001.fastq.gz	HADS_20210819_H1330_MGX_xHP1_040_R2_001.fastq.gz	SRR31942770	SAMN46182436	28284318	4369899084	155	25.27	4369093799	155	24.31
Short-read metagenome	HADS_20210819_H1500_MGX_STO1_041	HADS_20210819_H1500_MGX_STO1_041_R1_001.fastq.gz	HADS_20210819_H1500_MGX_STO1_041_R2_001.fastq.gz	SRR31942769	SAMN46182437	27390512	4229709527	155	26.83	4229581243	155	24.47
Short-read metagenome	HADS_20210819_H1500_MGX_xHP1_042	HADS_20210819_H1500_MGX_xHP1_042_R1_001.fastq.gz	HADS_20210819_H1500_MGX_xHP1_042_R2_001.fastq.gz	SRR31942768	SAMN46182438	27085564	4180231990	155	26	4180122550	155	24.06
Short-read metagenome	HADS_20210819_H1630_MGX_STO1_043	HADS_20210819_H1630_MGX_STO1_043_R1_001.fastq.gz	HADS_20210819_H1630_MGX_STO1_043_R2_001.fastq.gz	SRR31942767	SAMN46182439	28567430	4412530701	155	25.96	4411918009	155	24.52
Short-read metagenome	HADS_20210819_H1630_MGX_xHP1_044	HADS_20210819_H1630_MGX_xHP1_044_R1_001.fastq.gz	HADS_20210819_H1630_MGX_xHP1_044_R2_001.fastq.gz	SRR31942766	SAMN46182440	18949404	2927696589	155	25.21	2927149014	155	24.2
Short-read metagenome	HADS_20210819_H1800_MGX_STO1_045	HADS_20210819_H1800_MGX_STO1_045_R1_001.fastq.gz	HADS_20210819_H1800_MGX_STO1_045_R2_001.fastq.gz	SRR31942765	SAMN46182441	26249341	4050244223	155	26.65	4050206811	155	24.25
Short-read metagenome	HADS_20210819_H1800_MGX_xHP1_046	HADS_20210819_H1800_MGX_xHP1_046_R1_001.fastq.gz	HADS_20210819_H1800_MGX_xHP1_046_R2_001.fastq.gz	SRR31942764	SAMN46182442	22763435	3513221292	155	26.09	3513208589	155	23.95
Short-read metagenome	HADS_20210819_H1930_MGX_STO1_047	HADS_20210819_H1930_MGX_STO1_047_R1_001.fastq.gz	HADS_20210819_H1930_MGX_STO1_047_R2_001.fastq.gz	SRR31942762	SAMN46182443	28914045	4464617563	155	25.78	4464023566	155	24.27
Short-read metagenome	HADS_20210819_H1930_MGX_xHP1_048	HADS_20210819_H1930_MGX_xHP1_048_R1_001.fastq.gz	HADS_20210819_H1930_MGX_xHP1_048_R2_001.fastq.gz	SRR31942761	SAMN46182444	24596248	3800116971	155	25.23	3799430165	155	24.21
Short-read metagenome	HADS_20210819_H2100_MGX_STO1_049	HADS_20210819_H2100_MGX_STO1_049_R1_001.fastq.gz	HADS_20210819_H2100_MGX_STO1_049_R2_001.fastq.gz	SRR31951244	SAMN45945057	28669068	4425793676	155	26.28	4425587787	155	24.21
Short-read metagenome	HADS_20210819_H2100_MGX_xHP1_050	HADS_20210819_H2100_MGX_xHP1_050_R1_001.fastq.gz	HADS_20210819_H2100_MGX_xHP1_050_R2_001.fastq.gz	SRR31951247	SAMN45945058	26951781	4161496592	155	26.02	4161307283	155	24.16
Short-read metagenome	HADS_20210819_H2230_MGX_STO1_051	HADS_20210819_H2230_MGX_STO1_051_R1_001.fastq.gz	HADS_20210819_H2230_MGX_STO1_051_R2_001.fastq.gz	SRR31942760	SAMN46182445	39210052	6042401442	155	26	6041812026	155	24.56
Short-read metagenome	HADS_20210819_H2230_MGX_xHP1_052	HADS_20210819_H2230_MGX_xHP1_052_R1_001.fastq.gz	HADS_20210819_H2230_MGX_xHP1_052_R2_001.fastq.gz	SRR31942759	SAMN46182446	36401342	5615024644	155	25.35	5614181208	155	24.29
Short-read metagenome	HADS_20210820_H0000_MGX_STO1_053	HADS_20210820_H0000_MGX_STO1_053_R1_001.fastq.gz	HADS_20210820_H0000_MGX_STO1_053_R2_001.fastq.gz	SRR31942758	SAMN46182447	28078006	4333882076	155	26.32	4333795352	155	24.08
Short-read metagenome	HADS_20210820_H0000_MGX_xHP1_054	HADS_20210820_H0000_MGX_xHP1_054_R1_001.fastq.gz	HADS_20210820_H0000_MGX_xHP1_054_R2_001.fastq.gz	SRR31942757	SAMN46182448	21703045	3350167032	155	26.21	3350116736	155	23.93
Short-read metagenome	HADS_20210820_H0130_MGX_STO1_055	HADS_20210820_H0130_MGX_STO1_055_R1_001.fastq.gz	HADS_20210820_H0130_MGX_STO1_055_R2_001.fastq.gz	SRR31942756	SAMN46182449	34799094	5369839213	155	25.91	5369142519	155	24.49
Short-read metagenome	HADS_20210820_H0300_MGX_STO1_057	HADS_20210820_H0300_MGX_STO1_057_R1_001.fastq.gz	HADS_20210820_H0300_MGX_STO1_057_R2_001.fastq.gz	SRR31942755	SAMN46182450	32962477	5087518498	155	26.57	5087404023	155	24.28
Short-read metagenome	HADS_20210820_H0300_MGX_xHP1_058	HADS_20210820_H0300_MGX_xHP1_058_R1_001.fastq.gz	HADS_20210820_H0300_MGX_xHP1_058_R2_001.fastq.gz	SRR31942754	SAMN46182451	27105440	4184395561	155	26.02	4184225204	155	24.09
Short-read metagenome	HADS_20210820_H0430_MGX_STO1_059	HADS_20210820_H0430_MGX_STO1_059_R1_001.fastq.gz	HADS_20210820_H0430_MGX_STO1_059_R2_001.fastq.gz	SRR31942753	SAMN46182452	35946498	5544504356	155	26.14	5543989778	155	24.42
Short-read metagenome	HADS_20210820_H0430_MGX_xHP1_060	HADS_20210820_H0430_MGX_xHP1_060_R1_001.fastq.gz	HADS_20210820_H0430_MGX_xHP1_060_R2_001.fastq.gz	SRR31942751	SAMN46182453	35087414	5415024610	155	25.34	5414233955	155	24.22
Short-read metagenome	HADS_20210820_H0600_MGX_STO1_061	HADS_20210820_H0600_MGX_STO1_061_R1_001.fastq.gz	HADS_20210820_H0600_MGX_STO1_061_R2_001.fastq.gz	SRR31942750	SAMN46182454	30769368	4750489247	155	26.65	4750400572	155	24.22
Short-read metagenome	HADS_20210820_H0600_MGX_xHP1_062	HADS_20210820_H0600_MGX_xHP1_062_R1_001.fastq.gz	HADS_20210820_H0600_MGX_xHP1_062_R2_001.fastq.gz	SRR31942749	SAMN46182455	27621548	4265185649	155	26.14	4264979613	155	24.22
Short-read metagenome	HADS_20210820_H0730_MGX_STO1_063	HADS_20210820_H0730_MGX_STO1_063_R1_001.fastq.gz	HADS_20210820_H0730_MGX_STO1_063_R2_001.fastq.gz	SRR31942748	SAMN46182456	25755245	3961242801	155	25.79	3961074595	155	24.26
Short-read metagenome	HADS_20210820_H0730_MGX_xHP1_064	HADS_20210820_H0730_MGX_xHP1_064_R1_001.fastq.gz	HADS_20210820_H0730_MGX_xHP1_064_R2_001.fastq.gz	SRR31942747	SAMN46182457	31355060	4838856753	155	25.38	4838145885	155	24.17
Short-read metagenome	HADS_20210820_H0900_MGX_STO1_065	HADS_20210820_H0900_MGX_STO1_065_R1_001.fastq.gz	HADS_20210820_H0900_MGX_STO1_065_R2_001.fastq.gz	SRR31942746	SAMN46182458	34007915	5247226338	155	25.85	5247049827	155	23.87
Short-read metagenome	HADS_20210820_H0900_MGX_xHP1_066	HADS_20210820_H0900_MGX_xHP1_066_R1_001.fastq.gz	HADS_20210820_H0900_MGX_xHP1_066_R2_001.fastq.gz	SRR31942745	SAMN46182459	25212061	3889869041	155	26.01	3889829602	155	23.99
Short-read metagenome	HADS_20201223_H0900_MGX_STO1_743	HADS_20201223_H0900_MGX_STO1_743_R1_001.fastq.gz	HADS_20201223_H0900_MGX_STO1_743_R2_001.fastq.gz	SRR31808381	SAMN35028281	88553833	13523160705	155	26.32	13525602301	155	23.95
Short-read metagenome	HADS_20201223_H1200_MGX_xHP1_747	HADS_20201223_H1200_MGX_xHP1_747_R1_001.fastq.gz	HADS_20201223_H1200_MGX_xHP1_747_R2_001.fastq.gz	SRR31808382	SAMN35028274	78412968	11898502861	155	26.16	11902159718	155	23.99
Short-read metagenome	HADS_20210524_H0900_MGX_STO1_813	HADS_20210524_H0900_MGX_STO1_813_R1_001.fastq.gz	HADS_20210524_H0900_MGX_STO1_813_R2_001.fastq.gz	SRR31808379	SAMN35028315	102339479	15698061383	155	26.72	15700113999	155	24.01
Short-read metagenome	HADS_20210524_H1200_MGX_xHP1_817	HADS_20210524_H1200_MGX_xHP1_817_R1_001.fastq.gz	HADS_20210524_H1200_MGX_xHP1_817_R2_001.fastq.gz	SRR31808380	SAMN35028307	164725819	23490487823	154	26.57	23536424279	154	24.11
Metatranscriptome	HADS_20210818_H0900_MTX_STO1_001	HADS_20210818_H0900_MTX_STO1_001_R1_000.fastq.gz	HADS_20210818_H0900_MTX_STO1_001_R2_000.fastq.gz	SRR32279254	SAMN45945051	46657038	6712526504	151	25.8	6779771557	151	24.1
Metatranscriptome	HADS_20210818_H0900_MTX_xHP1_002	HADS_20210818_H0900_MTX_xHP1_002_R1_000.fastq.gz	HADS_20210818_H0900_MTX_xHP1_002_R2_000.fastq.gz	SRR32279253	SAMN45945052	54600166	7816366840	151	26.3	7886126543	151	24.7
Metatranscriptome	HADS_20210818_H1030_MTX_STO1_003	HADS_20210818_H1030_MTX_STO1_003_R1_000.fastq.gz	HADS_20210818_H1030_MTX_STO1_003_R2_000.fastq.gz	SRR32279242	SAMN46182403	51521153	7130278686	151	25.8	7265951110	151	24.1
Metatranscriptome	HADS_20210818_H1200_MTX_STO1_005	HADS_20210818_H1200_MTX_STO1_005_R1_000.fastq.gz	HADS_20210818_H1200_MTX_STO1_005_R2_000.fastq.gz	SRR32279231	SAMN46182405	48862722	7052938568	151	25.3	7096115027	151	22.9
Metatranscriptome	HADS_20210818_H1200_MTX_xHP1_006	HADS_20210818_H1200_MTX_xHP1_006_R1_000.fastq.gz	HADS_20210818_H1200_MTX_xHP1_006_R2_000.fastq.gz	SRR32279209	SAMN46182406	49913168	7143009741	151	25.6	7193412680	151	23.1
Metatranscriptome	HADS_20210818_H1330_MTX_xHP1_008	HADS_20210818_H1330_MTX_xHP1_008_R1_000.fastq.gz	HADS_20210818_H1330_MTX_xHP1_008_R2_000.fastq.gz	SRR32279198	SAMN46182408	48975538	6862571315	151	25.7	6982983025	151	24.1
Metatranscriptome	HADS_20210818_H1500_MTX_STO1_009	HADS_20210818_H1500_MTX_STO1_009_R1_000.fastq.gz	HADS_20210818_H1500_MTX_STO1_009_R2_000.fastq.gz	SRR32279223	SAMN46182409	48491347	6983566728	151	25.8	7054904949	151	24.1
Metatranscriptome	HADS_20210818_H1500_MTX_xHP1_010	HADS_20210818_H1500_MTX_xHP1_010_R1_000.fastq.gz	HADS_20210818_H1500_MTX_xHP1_010_R2_000.fastq.gz	SRR32279222	SAMN46182410	48637366	6979966045	151	25.9	7047922945	151	24.4
Metatranscriptome	HADS_20210818_H1630_MTX_STO1_011	HADS_20210818_H1630_MTX_STO1_011_R1_000.fastq.gz	HADS_20210818_H1630_MTX_STO1_011_R2_000.fastq.gz	SRR32279221	SAMN46182411	46995080	6817106830	151	25.7	6875168265	151	24.2
Metatranscriptome	HADS_20210818_H1630_MTX_xHP1_012	HADS_20210818_H1630_MTX_xHP1_012_R1_000.fastq.gz	HADS_20210818_H1630_MTX_xHP1_012_R2_000.fastq.gz	SRR32279220	SAMN46182412	46819725	6744439384	151	26.1	6802624764	151	24.4
Metatranscriptome	HADS_20210818_H1800_MTX_STO1_013	HADS_20210818_H1800_MTX_STO1_013_R1_000.fastq.gz	HADS_20210818_H1800_MTX_STO1_013_R2_000.fastq.gz	SRR32279252	SAMN46182413	44486429	6290278889	151	25.2	6352621529	151	22.9
Metatranscriptome	HADS_20210818_H1930_MTX_STO1_015	HADS_20210818_H1930_MTX_STO1_015_R1_000.fastq.gz	HADS_20210818_H1930_MTX_STO1_015_R2_000.fastq.gz	SRR32279251	SAMN46182415	49167484	6993180826	151	25.5	7076433921	151	24.1
Metatranscriptome	HADS_20210818_H1930_MTX_xHP1_016	HADS_20210818_H1930_MTX_xHP1_016_R1_000.fastq.gz	HADS_20210818_H1930_MTX_xHP1_016_R2_000.fastq.gz	SRR32279250	SAMN46182416	51259529	7368701121	151	26.2	7426400787	151	24.6
Metatranscriptome	HADS_20210818_H2100_MTX_STO1_017	HADS_20210818_H2100_MTX_STO1_017_R1_000.fastq.gz	HADS_20210818_H2100_MTX_STO1_017_R2_000.fastq.gz	SRR32279249	SAMN45945053	49529173	7151875659	151	25.6	7211782741	151	24.2
Metatranscriptome	HADS_20210818_H2230_MTX_STO1_019	HADS_20210818_H2230_MTX_STO1_019_R1_000.fastq.gz	HADS_20210818_H2230_MTX_STO1_019_R2_000.fastq.gz	SRR32279248	SAMN46182417	47316647	6851237485	151	25.8	6915282966	151	24.1
Metatranscriptome	HADS_20210818_H2230_MTX_xHP1_020	HADS_20210818_H2230_MTX_xHP1_020_R1_000.fastq.gz	HADS_20210818_H2230_MTX_xHP1_020_R2_000.fastq.gz	SRR32279247	SAMN46182418	47501813	6922808007	151	26.1	6968520080	151	24.5
Metatranscriptome	HADS_20210819_H0000_MTX_xHP1_022	HADS_20210819_H0000_MTX_xHP1_022_R1_000.fastq.gz	HADS_20210819_H0000_MTX_xHP1_022_R2_000.fastq.gz	SRR32279246	SAMN46182420	54279875	7730720357	151	25.6	7815384926	151	23.2
Metatranscriptome	HADS_20210819_H0130_MTX_xHP1_024	HADS_20210819_H0130_MTX_xHP1_024_R1_000.fastq.gz	HADS_20210819_H0130_MTX_xHP1_024_R2_000.fastq.gz	SRR32279245	SAMN46182422	47931672	7002795653	151	26.2	7041992334	151	24.7
Metatranscriptome	HADS_20210819_H0300_MTX_STO1_025	HADS_20210819_H0300_MTX_STO1_025_R1_000.fastq.gz	HADS_20210819_H0300_MTX_STO1_025_R2_000.fastq.gz	SRR32279244	SAMN45945055	44062458	6424767748	151	25.9	6470056357	151	24.2
Metatranscriptome	HADS_20210819_H0300_MTX_xHP1_026	HADS_20210819_H0300_MTX_xHP1_026_R1_000.fastq.gz	HADS_20210819_H0300_MTX_xHP1_026_R2_000.fastq.gz	SRR32279243	SAMN45945056	46398731	6682676157	151	25.9	6746295214	151	24.3
Metatranscriptome	HADS_20210819_H0430_MTX_STO1_027	HADS_20210819_H0430_MTX_STO1_027_R1_000.fastq.gz	HADS_20210819_H0430_MTX_STO1_027_R2_000.fastq.gz	SRR32279241	SAMN46182423	47570963	6821643819	151	25.8	6897669237	151	24.2
Metatranscriptome	HADS_20210819_H0430_MTX_xHP1_028	HADS_20210819_H0430_MTX_xHP1_028_R1_000.fastq.gz	HADS_20210819_H0430_MTX_xHP1_028_R2_000.fastq.gz	SRR32279240	SAMN46182424	46844879	6804721052	151	26	6851687456	151	24.5
Metatranscriptome	HADS_20210819_H0600_MTX_STO1_029	HADS_20210819_H0600_MTX_STO1_029_R1_000.fastq.gz	HADS_20210819_H0600_MTX_STO1_029_R2_000.fastq.gz	SRR32279239	SAMN46182425	48726857	6945645303	151	25.2	6998259332	151	22.8
Metatranscriptome	HADS_20210819_H0600_MTX_xHP1_030	HADS_20210819_H0600_MTX_xHP1_030_R1_000.fastq.gz	HADS_20210819_H0600_MTX_xHP1_030_R2_000.fastq.gz	SRR32279238	SAMN46182426	50902598	7318388163	151	25.5	7363403013	151	23
Metatranscriptome	HADS_20210819_H0730_MTX_STO1_031	HADS_20210819_H0730_MTX_STO1_031_R1_000.fastq.gz	HADS_20210819_H0730_MTX_STO1_031_R2_000.fastq.gz	SRR32279237	SAMN46182427	46302174	6794548505	151	25.8	6833282361	151	24.3
Metatranscriptome	HADS_20210819_H0730_MTX_xHP1_032	HADS_20210819_H0730_MTX_xHP1_032_R1_000.fastq.gz	HADS_20210819_H0730_MTX_xHP1_032_R2_000.fastq.gz	SRR32279236	SAMN46182428	46989545	6732554315	151	25.9	6808198858	151	24.4
Metatranscriptome	HADS_20210819_H0900_MTX_STO1_033	HADS_20210819_H0900_MTX_STO1_033_R1_000.fastq.gz	HADS_20210819_H0900_MTX_STO1_033_R2_000.fastq.gz	SRR32279235	SAMN46182429	47409964	6884449908	151	25.8	6935069011	151	24.3
Metatranscriptome	HADS_20210819_H0900_MTX_xHP1_034	HADS_20210819_H0900_MTX_xHP1_034_R1_000.fastq.gz	HADS_20210819_H0900_MTX_xHP1_034_R2_000.fastq.gz	SRR32279234	SAMN46182430	46906051	6766112825	151	26.3	6827675728	151	24.8
Metatranscriptome	HADS_20210819_H1030_MTX_STO1_035	HADS_20210819_H1030_MTX_STO1_035_R1_000.fastq.gz	HADS_20210819_H1030_MTX_STO1_035_R2_000.fastq.gz	SRR32279233	SAMN46182431	43016797	6154323548	151	25.7	6240168034	151	24
Metatranscriptome	HADS_20210819_H1030_MTX_xHP1_036	HADS_20210819_H1030_MTX_xHP1_036_R1_000.fastq.gz	HADS_20210819_H1030_MTX_xHP1_036_R2_000.fastq.gz	SRR32279232	SAMN46182432	47384686	6801082683	151	26.1	6874851744	151	24.5
Metatranscriptome	HADS_20210819_H1200_MTX_STO1_037	HADS_20210819_H1200_MTX_STO1_037_R1_000.fastq.gz	HADS_20210819_H1200_MTX_STO1_037_R2_000.fastq.gz	SRR32279219	SAMN46182433	47308944	6635167447	151	26	6807157410	151	23.8
Metatranscriptome	HADS_20210819_H1200_MTX_xHP1_038	HADS_20210819_H1200_MTX_xHP1_038_R1_000.fastq.gz	HADS_20210819_H1200_MTX_xHP1_038_R2_000.fastq.gz	SRR32279218	SAMN46182434	51063635	7282916058	151	25.5	7341208846	151	23.1
Metatranscriptome	HADS_20210819_H1330_MTX_STO1_039	HADS_20210819_H1330_MTX_STO1_039_R1_000.fastq.gz	HADS_20210819_H1330_MTX_STO1_039_R2_000.fastq.gz	SRR32279217	SAMN46182435	45600757	6464123315	151	25.9	6576742644	151	23.9
Metatranscriptome	HADS_20210819_H1330_MTX_xHP1_040	HADS_20210819_H1330_MTX_xHP1_040_R1_000.fastq.gz	HADS_20210819_H1330_MTX_xHP1_040_R2_000.fastq.gz	SRR32279216	SAMN46182436	46613893	6665924275	151	25.9	6745526332	151	24.2
Metatranscriptome	HADS_20210819_H1500_MTX_STO1_041	HADS_20210819_H1500_MTX_STO1_041_R1_000.fastq.gz	HADS_20210819_H1500_MTX_STO1_041_R2_000.fastq.gz	SRR32279215	SAMN46182437	44443791	6293660816	151	25.7	6406112657	151	24
Metatranscriptome	HADS_20210819_H1500_MTX_xHP1_042	HADS_20210819_H1500_MTX_xHP1_042_R1_000.fastq.gz	HADS_20210819_H1500_MTX_xHP1_042_R2_000.fastq.gz	SRR32279214	SAMN46182438	47385689	6829739664	151	25.9	6896342404	151	24.3
Metatranscriptome	HADS_20210819_H1630_MTX_STO1_043	HADS_20210819_H1630_MTX_STO1_043_R1_000.fastq.gz	HADS_20210819_H1630_MTX_STO1_043_R2_000.fastq.gz	SRR32279213	SAMN46182439	47832612	6836429125	151	25.8	6950365080	151	24
Metatranscriptome	HADS_20210819_H1630_MTX_xHP1_044	HADS_20210819_H1630_MTX_xHP1_044_R1_000.fastq.gz	HADS_20210819_H1630_MTX_xHP1_044_R2_000.fastq.gz	SRR32279212	SAMN46182440	49056457	7001853244	151	26	7090983952	151	24.5
Metatranscriptome	HADS_20210819_H1800_MTX_STO1_045	HADS_20210819_H1800_MTX_STO1_045_R1_000.fastq.gz	HADS_20210819_H1800_MTX_STO1_045_R2_000.fastq.gz	SRR32279211	SAMN46182441	48881605	6992753816	151	25.4	7061188565	151	22.7
Metatranscriptome	HADS_20210819_H1800_MTX_xHP1_046	HADS_20210819_H1800_MTX_xHP1_046_R1_000.fastq.gz	HADS_20210819_H1800_MTX_xHP1_046_R2_000.fastq.gz	SRR32279210	SAMN46182442	48336718	6810911854	151	25.6	6879516783	151	23.3
Metatranscriptome	HADS_20210819_H1930_MTX_STO1_047	HADS_20210819_H1930_MTX_STO1_047_R1_000.fastq.gz	HADS_20210819_H1930_MTX_STO1_047_R2_000.fastq.gz	SRR32279208	SAMN46182443	43686891	6249925200	151	25.7	6344289318	151	24
Metatranscriptome	HADS_20210819_H1930_MTX_xHP1_048	HADS_20210819_H1930_MTX_xHP1_048_R1_000.fastq.gz	HADS_20210819_H1930_MTX_xHP1_048_R2_000.fastq.gz	SRR32279207	SAMN46182444	45702969	6575044896	151	25.9	6650396776	151	24.2
Metatranscriptome	HADS_20210819_H2100_MTX_STO1_049	HADS_20210819_H2100_MTX_STO1_049_R1_000.fastq.gz	HADS_20210819_H2100_MTX_STO1_049_R2_000.fastq.gz	SRR32279206	SAMN45945057	45581931	6339125062	151	26	6501230537	151	23.8
Metatranscriptome	HADS_20210819_H2100_MTX_xHP1_050	HADS_20210819_H2100_MTX_xHP1_050_R1_000.fastq.gz	HADS_20210819_H2100_MTX_xHP1_050_R2_000.fastq.gz	SRR32279205	SAMN45945058	47149231	6704552076	151	26.1	6783079718	151	24.4
Metatranscriptome	HADS_20210819_H2230_MTX_STO1_051	HADS_20210819_H2230_MTX_STO1_051_R1_000.fastq.gz	HADS_20210819_H2230_MTX_STO1_051_R2_000.fastq.gz	SRR32279204	SAMN46182445	46747420	6766063659	151	25.8	6828956158	151	24.2
Metatranscriptome	HADS_20210819_H2230_MTX_xHP1_052	HADS_20210819_H2230_MTX_xHP1_052_R1_000.fastq.gz	HADS_20210819_H2230_MTX_xHP1_052_R2_000.fastq.gz	SRR32279203	SAMN46182446	46549456	6673858783	151	26.5	6758188721	151	24.7
Metatranscriptome	HADS_20210820_H0000_MTX_STO1_053	HADS_20210820_H0000_MTX_STO1_053_R1_000.fastq.gz	HADS_20210820_H0000_MTX_STO1_053_R2_000.fastq.gz	SRR32279202	SAMN46182447	55684573	7936960951	151	25.4	8046320805	151	22.8
Metatranscriptome	HADS_20210820_H0000_MTX_xHP1_054	HADS_20210820_H0000_MTX_xHP1_054_R1_000.fastq.gz	HADS_20210820_H0000_MTX_xHP1_054_R2_000.fastq.gz	SRR32279201	SAMN46182448	46964727	6773931213	151	25.9	6813391679	151	23.5
Metatranscriptome	HADS_20210820_H0130_MTX_STO1_055	HADS_20210820_H0130_MTX_STO1_055_R1_000.fastq.gz	HADS_20210820_H0130_MTX_STO1_055_R2_000.fastq.gz	SRR32279200	SAMN46182449	48250101	6932370839	151	25.9	7032426808	151	23.9
Metatranscriptome	HADS_20210820_H0300_MTX_STO1_057	HADS_20210820_H0300_MTX_STO1_057_R1_000.fastq.gz	HADS_20210820_H0300_MTX_STO1_057_R2_000.fastq.gz	SRR32279199	SAMN46182450	45289079	6338905186	151	25.7	6494846935	151	23.7
Metatranscriptome	HADS_20210820_H0300_MTX_xHP1_058	HADS_20210820_H0300_MTX_xHP1_058_R1_000.fastq.gz	HADS_20210820_H0300_MTX_xHP1_058_R2_000.fastq.gz	SRR32279197	SAMN46182451	46210034	6643500047	151	26.3	6712937382	151	24.6
Metatranscriptome	HADS_20210820_H0430_MTX_STO1_059	HADS_20210820_H0430_MTX_STO1_059_R1_000.fastq.gz	HADS_20210820_H0430_MTX_STO1_059_R2_000.fastq.gz	SRR32279196	SAMN46182452	48412469	6948041634	151	25.7	7041438641	151	24.1
Metatranscriptome	HADS_20210820_H0430_MTX_xHP1_060	HADS_20210820_H0430_MTX_xHP1_060_R1_000.fastq.gz	HADS_20210820_H0430_MTX_xHP1_060_R2_000.fastq.gz	SRR32279230	SAMN46182453	43639041	6255658448	151	26	6330236291	151	24.3
Metatranscriptome	HADS_20210820_H0600_MTX_STO1_061	HADS_20210820_H0600_MTX_STO1_061_R1_000.fastq.gz	HADS_20210820_H0600_MTX_STO1_061_R2_000.fastq.gz	SRR32279229	SAMN46182454	48092114	6894989449	151	25.5	6970183111	151	22.8
Metatranscriptome	HADS_20210820_H0600_MTX_xHP1_062	HADS_20210820_H0600_MTX_xHP1_062_R1_000.fastq.gz	HADS_20210820_H0600_MTX_xHP1_062_R2_000.fastq.gz	SRR32279228	SAMN46182455	53902363	7699070672	151	25.8	7784290749	151	23.2
Metatranscriptome	HADS_20210820_H0730_MTX_STO1_063	HADS_20210820_H0730_MTX_STO1_063_R1_000.fastq.gz	HADS_20210820_H0730_MTX_STO1_063_R2_000.fastq.gz	SRR32279227	SAMN46182456	44224476	6350135217	151	25.7	6438298134	151	23.9
Metatranscriptome	HADS_20210820_H0730_MTX_xHP1_064	HADS_20210820_H0730_MTX_xHP1_064_R1_000.fastq.gz	HADS_20210820_H0730_MTX_xHP1_064_R2_000.fastq.gz	SRR32279226	SAMN46182457	42827370	6175211091	151	26.2	6227683565	151	24.7
Metatranscriptome	HADS_20210820_H0900_MTX_STO1_065	HADS_20210820_H0900_MTX_STO1_065_R1_000.fastq.gz	HADS_20210820_H0900_MTX_STO1_065_R2_000.fastq.gz	SRR32279225	SAMN46182458	50101816	7323658402	151	25.7	7377069288	151	23.8
Metatranscriptome	HADS_20210820_H0900_MTX_xHP1_066	HADS_20210820_H0900_MTX_xHP1_066_R1_000.fastq.gz	HADS_20210820_H0900_MTX_xHP1_066_R2_000.fastq.gz	SRR32279224	SAMN46182459	43569197	6295665030	151	26	6358408295	151	24.3
tRNA transcripts	HADS_20210818_H0900_TRN_STO1_001	HADS_20210818_H0900_TRN_STO1_001_R1_001.fastq.gz	HADS_20210818_H0900_TRN_STO1_001_R2_001.fastq.gz	SRR32203138	SAMN45945051	72602851	7986313610	110	25.08	7986313610	110	23.6
tRNA transcripts	HADS_20210818_H0900_TRN_xHP1_002	HADS_20210818_H0900_TRN_xHP1_002_R1_001.fastq.gz	HADS_20210818_H0900_TRN_xHP1_002_R2_001.fastq.gz	SRR32203137	SAMN45945052	13807969	1518876590	110	22.36	1518876590	110	23.87
tRNA transcripts	HADS_20210818_H1030_TRN_STO1_003	HADS_20210818_H1030_TRN_STO1_003_R1_001.fastq.gz	HADS_20210818_H1030_TRN_STO1_003_R2_001.fastq.gz	SRR32203126	SAMN46182403	69402943	7634323730	110	21.61	7634323730	110	23.7
tRNA transcripts	HADS_20210818_H1030_TRN_xHP1_004	HADS_20210818_H1030_TRN_xHP1_004_R1_001.fastq.gz	HADS_20210818_H1030_TRN_xHP1_004_R2_001.fastq.gz	SRR32203095	SAMN46182404	25098558	2760841380	110	21.67	2760841380	110	23.83
tRNA transcripts	HADS_20210818_H1200_TRN_STO1_005	HADS_20210818_H1200_TRN_STO1_005_R1_001.fastq.gz	HADS_20210818_H1200_TRN_STO1_005_R2_001.fastq.gz	SRR32203084	SAMN46182405	70648298	7771312780	110	24.29	7771312780	110	23.1
tRNA transcripts	HADS_20210818_H1200_TRN_xHP1_006	HADS_20210818_H1200_TRN_xHP1_006_R1_001.fastq.gz	HADS_20210818_H1200_TRN_xHP1_006_R2_001.fastq.gz	SRR32203113	SAMN46182406	19922058	2191426380	110	22.13	2191426380	110	23.7
tRNA transcripts	HADS_20210818_H1330_TRN_STO1_007	HADS_20210818_H1330_TRN_STO1_007_R1_001.fastq.gz	HADS_20210818_H1330_TRN_STO1_007_R2_001.fastq.gz	SRR32203102	SAMN46182407	1927874	212066140	110	22.23	212066140	110	22.68
tRNA transcripts	HADS_20210818_H1330_TRN_xHP1_008	HADS_20210818_H1330_TRN_xHP1_008_R1_001.fastq.gz	HADS_20210818_H1330_TRN_xHP1_008_R2_001.fastq.gz	SRR32203076	SAMN46182408	14707046	1617775060	110	23.97	1617775060	110	22.2
tRNA transcripts	HADS_20210818_H1500_TRN_STO1_009	HADS_20210818_H1500_TRN_STO1_009_R1_001.fastq.gz	HADS_20210818_H1500_TRN_STO1_009_R2_001.fastq.gz	SRR32203075	SAMN46182409	20106159	2211677490	110	25.09	2211677490	110	21.77
tRNA transcripts	HADS_20210818_H1500_TRN_xHP1_010	HADS_20210818_H1500_TRN_xHP1_010_R1_001.fastq.gz	HADS_20210818_H1500_TRN_xHP1_010_R2_001.fastq.gz	SRR32203074	SAMN46182410	28745052	3161955720	110	25.25	3161955720	110	22.11
tRNA transcripts	HADS_20210818_H1630_TRN_STO1_011	HADS_20210818_H1630_TRN_STO1_011_R1_001.fastq.gz	HADS_20210818_H1630_TRN_STO1_011_R2_001.fastq.gz	SRR32203136	SAMN46182411	6966564	766322040	110	26.74	766322040	110	21.6
tRNA transcripts	HADS_20210818_H1630_TRN_xHP1_012	HADS_20210818_H1630_TRN_xHP1_012_R1_001.fastq.gz	HADS_20210818_H1630_TRN_xHP1_012_R2_001.fastq.gz	SRR32203135	SAMN46182412	8346245	918086950	110	20.97	918086950	110	21.75
tRNA transcripts	HADS_20210818_H1800_TRN_STO1_013	HADS_20210818_H1800_TRN_STO1_013_R1_001.fastq.gz	HADS_20210818_H1800_TRN_STO1_013_R2_001.fastq.gz	SRR32203134	SAMN46182413	38758291	4263412010	110	25.86	4263412010	110	22.02
tRNA transcripts	HADS_20210818_H1800_TRN_xHP1_014	HADS_20210818_H1800_TRN_xHP1_014_R1_001.fastq.gz	HADS_20210818_H1800_TRN_xHP1_014_R2_001.fastq.gz	SRR32203133	SAMN46182414	14031358	1543449380	110	22.35	1543449380	110	23.34
tRNA transcripts	HADS_20210818_H1930_TRN_STO1_015	HADS_20210818_H1930_TRN_STO1_015_R1_001.fastq.gz	HADS_20210818_H1930_TRN_STO1_015_R2_001.fastq.gz	SRR32203132	SAMN46182415	13926116	1531872760	110	24.94	1531872760	110	22.8
tRNA transcripts	HADS_20210818_H1930_TRN_xHP1_016	HADS_20210818_H1930_TRN_xHP1_016_R1_001.fastq.gz	HADS_20210818_H1930_TRN_xHP1_016_R2_001.fastq.gz	SRR32203131	SAMN46182416	43725541	4809809510	110	26.64	4809809510	110	23.76
tRNA transcripts	HADS_20210818_H2100_TRN_STO1_017	HADS_20210818_H2100_TRN_STO1_017_R1_001.fastq.gz	HADS_20210818_H2100_TRN_STO1_017_R2_001.fastq.gz	SRR32203130	SAMN45945053	42949429	4724437190	110	26.43	4724437190	110	24.59
tRNA transcripts	HADS_20210818_H2100_TRN_xHP1_018	HADS_20210818_H2100_TRN_xHP1_018_R1_001.fastq.gz	HADS_20210818_H2100_TRN_xHP1_018_R2_001.fastq.gz	SRR32203129	SAMN45945054	14512438	1596368180	110	21.86	1596368180	110	22.05
tRNA transcripts	HADS_20210818_H2230_TRN_STO1_019	HADS_20210818_H2230_TRN_STO1_019_R1_001.fastq.gz	HADS_20210818_H2230_TRN_STO1_019_R2_001.fastq.gz	SRR32203128	SAMN46182417	7428055	817086050	110	26.47	817086050	110	22.27
tRNA transcripts	HADS_20210818_H2230_TRN_xHP1_020	HADS_20210818_H2230_TRN_xHP1_020_R1_001.fastq.gz	HADS_20210818_H2230_TRN_xHP1_020_R2_001.fastq.gz	SRR32203127	SAMN46182418	11481660	1262982600	110	26.65	1262982600	110	24.41
tRNA transcripts	HADS_20210819_H0000_TRN_STO1_021	HADS_20210819_H0000_TRN_STO1_021_R1_001.fastq.gz	HADS_20210819_H0000_TRN_STO1_021_R2_001.fastq.gz	SRR32203125	SAMN46182419	51376338	5651397180	110	21.8	5651397180	110	22.89
tRNA transcripts	HADS_20210819_H0000_TRN_xHP1_022	HADS_20210819_H0000_TRN_xHP1_022_R1_001.fastq.gz	HADS_20210819_H0000_TRN_xHP1_022_R2_001.fastq.gz	SRR32203124	SAMN46182420	9784384	1076282240	110	26.57	1076282240	110	23.8
tRNA transcripts	HADS_20210819_H0130_TRN_STO1_023	HADS_20210819_H0130_TRN_STO1_023_R1_001.fastq.gz	HADS_20210819_H0130_TRN_STO1_023_R2_001.fastq.gz	SRR32203123	SAMN46182421	6998265	769809150	110	26.56	769809150	110	23.99
tRNA transcripts	HADS_20210819_H0130_TRN_xHP1_024	HADS_20210819_H0130_TRN_xHP1_024_R1_001.fastq.gz	HADS_20210819_H0130_TRN_xHP1_024_R2_001.fastq.gz	SRR32203122	SAMN46182422	32034381	3523781910	110	26.75	3523781910	110	21.45
tRNA transcripts	HADS_20210819_H0300_TRN_STO1_025	HADS_20210819_H0300_TRN_STO1_025_R1_001.fastq.gz	HADS_20210819_H0300_TRN_STO1_025_R2_001.fastq.gz	SRR32203121	SAMN45945055	7375180	811269800	110	26.58	811269800	110	21.6
tRNA transcripts	HADS_20210819_H0300_TRN_xHP1_026	HADS_20210819_H0300_TRN_xHP1_026_R1_001.fastq.gz	HADS_20210819_H0300_TRN_xHP1_026_R2_001.fastq.gz	SRR32203120	SAMN45945056	21122811	2323509210	110	26.31	2323509210	110	22.46
tRNA transcripts	HADS_20210819_H0430_TRN_STO1_027	HADS_20210819_H0430_TRN_STO1_027_R1_001.fastq.gz	HADS_20210819_H0430_TRN_STO1_027_R2_001.fastq.gz	SRR32203119	SAMN46182423	11396749	1253642390	110	21.11	1253642390	110	21.53
tRNA transcripts	HADS_20210819_H0430_TRN_xHP1_028	HADS_20210819_H0430_TRN_xHP1_028_R1_001.fastq.gz	HADS_20210819_H0430_TRN_xHP1_028_R2_001.fastq.gz	SRR32203118	SAMN46182424	15718280	1729010800	110	21.06	1729010800	110	21.85
tRNA transcripts	HADS_20210819_H0600_TRN_STO1_029	HADS_20210819_H0600_TRN_STO1_029_R1_001.fastq.gz	HADS_20210819_H0600_TRN_STO1_029_R2_001.fastq.gz	SRR32203117	SAMN46182425	6569054	722595940	110	26.2	722595940	110	21.85
tRNA transcripts	HADS_20210819_H0600_TRN_xHP1_030	HADS_20210819_H0600_TRN_xHP1_030_R1_001.fastq.gz	HADS_20210819_H0600_TRN_xHP1_030_R2_001.fastq.gz	SRR32203096	SAMN46182426	16989665	1868863150	110	26.01	1868863150	110	22.24
tRNA transcripts	HADS_20210819_H0730_TRN_STO1_031	HADS_20210819_H0730_TRN_STO1_031_R1_001.fastq.gz	HADS_20210819_H0730_TRN_STO1_031_R2_001.fastq.gz	SRR32203094	SAMN46182427	15929076	1752198360	110	26.35	1752198360	110	21.88
tRNA transcripts	HADS_20210819_H0730_TRN_xHP1_032	HADS_20210819_H0730_TRN_xHP1_032_R1_001.fastq.gz	HADS_20210819_H0730_TRN_xHP1_032_R2_001.fastq.gz	SRR32203093	SAMN46182428	20746590	2282124900	110	21.88	2282124900	110	22.38
tRNA transcripts	HADS_20210819_H0900_TRN_STO1_033	HADS_20210819_H0900_TRN_STO1_033_R1_001.fastq.gz	HADS_20210819_H0900_TRN_STO1_033_R2_001.fastq.gz	SRR32203092	SAMN46182429	5480714	602878540	110	26.5	602878540	110	22.69
tRNA transcripts	HADS_20210819_H0900_TRN_xHP1_034	HADS_20210819_H0900_TRN_xHP1_034_R1_001.fastq.gz	HADS_20210819_H0900_TRN_xHP1_034_R2_001.fastq.gz	SRR32203091	SAMN46182430	32379186	3561710460	110	26.22	3561710460	110	23.62
tRNA transcripts	HADS_20210819_H1030_TRN_STO1_035	HADS_20210819_H1030_TRN_STO1_035_R1_001.fastq.gz	HADS_20210819_H1030_TRN_STO1_035_R2_001.fastq.gz	SRR32203090	SAMN46182431	8627327	949005970	110	26.52	949005970	110	21.8
tRNA transcripts	HADS_20210819_H1030_TRN_xHP1_036	HADS_20210819_H1030_TRN_xHP1_036_R1_001.fastq.gz	HADS_20210819_H1030_TRN_xHP1_036_R2_001.fastq.gz	SRR32203089	SAMN46182432	15825186	1740770460	110	26.56	1740770460	110	22.73
tRNA transcripts	HADS_20210819_H1200_TRN_STO1_037	HADS_20210819_H1200_TRN_STO1_037_R1_001.fastq.gz	HADS_20210819_H1200_TRN_STO1_037_R2_001.fastq.gz	SRR32203088	SAMN46182433	15132229	1664545190	110	26.62	1664545190	110	23.78
tRNA transcripts	HADS_20210819_H1200_TRN_xHP1_038	HADS_20210819_H1200_TRN_xHP1_038_R1_001.fastq.gz	HADS_20210819_H1200_TRN_xHP1_038_R2_001.fastq.gz	SRR32203087	SAMN46182434	25228571	2775142810	110	26.16	2775142810	110	23.08
tRNA transcripts	HADS_20210819_H1330_TRN_STO1_039	HADS_20210819_H1330_TRN_STO1_039_R1_001.fastq.gz	HADS_20210819_H1330_TRN_STO1_039_R2_001.fastq.gz	SRR32203086	SAMN46182435	12102314	1331254540	110	21.46	1331254540	110	21.75
tRNA transcripts	HADS_20210819_H1330_TRN_xHP1_040	HADS_20210819_H1330_TRN_xHP1_040_R1_001.fastq.gz	HADS_20210819_H1330_TRN_xHP1_040_R2_001.fastq.gz	SRR32203085	SAMN46182436	4908215	539903650	110	22.4	539903650	110	22.42
tRNA transcripts	HADS_20210819_H1500_TRN_STO1_041	HADS_20210819_H1500_TRN_STO1_041_R1_001.fastq.gz	HADS_20210819_H1500_TRN_STO1_041_R2_001.fastq.gz	SRR32203083	SAMN46182437	13575732	1493330520	110	27.11	1493330520	110	21.46
tRNA transcripts	HADS_20210819_H1500_TRN_xHP1_042	HADS_20210819_H1500_TRN_xHP1_042_R1_001.fastq.gz	HADS_20210819_H1500_TRN_xHP1_042_R2_001.fastq.gz	SRR32203082	SAMN46182438	16390945	1803003950	110	26.24	1803003950	110	23.34
tRNA transcripts	HADS_20210819_H1630_TRN_STO1_043	HADS_20210819_H1630_TRN_STO1_043_R1_001.fastq.gz	HADS_20210819_H1630_TRN_STO1_043_R2_001.fastq.gz	SRR32203081	SAMN46182439	9628961	1059185710	110	27.06	1059185710	110	21.74
tRNA transcripts	HADS_20210819_H1630_TRN_xHP1_044	HADS_20210819_H1630_TRN_xHP1_044_R1_001.fastq.gz	HADS_20210819_H1630_TRN_xHP1_044_R2_001.fastq.gz	SRR32203080	SAMN46182440	29589248	3254817280	110	26.6	3254817280	110	24.33
tRNA transcripts	HADS_20210819_H1800_TRN_STO1_045	HADS_20210819_H1800_TRN_STO1_045_R1_001.fastq.gz	HADS_20210819_H1800_TRN_STO1_045_R2_001.fastq.gz	SRR32203079	SAMN46182441	42200841	4642092510	110	26.57	4642092510	110	21.43
tRNA transcripts	HADS_20210819_H1800_TRN_xHP1_046	HADS_20210819_H1800_TRN_xHP1_046_R1_001.fastq.gz	HADS_20210819_H1800_TRN_xHP1_046_R2_001.fastq.gz	SRR32203078	SAMN46182442	15749932	1732492520	110	26.59	1732492520	110	23.97
tRNA transcripts	HADS_20210819_H1930_TRN_STO1_047	HADS_20210819_H1930_TRN_STO1_047_R1_001.fastq.gz	HADS_20210819_H1930_TRN_STO1_047_R2_001.fastq.gz	SRR32203077	SAMN46182443	13135524	1444907640	110	26.04	1444907640	110	21.95
tRNA transcripts	HADS_20210819_H1930_TRN_xHP1_048	HADS_20210819_H1930_TRN_xHP1_048_R1_001.fastq.gz	HADS_20210819_H1930_TRN_xHP1_048_R2_001.fastq.gz	SRR32203116	SAMN46182444	22911044	2520214840	110	20.92	2520214840	110	22
tRNA transcripts	HADS_20210819_H2100_TRN_STO1_049	HADS_20210819_H2100_TRN_STO1_049_R1_001.fastq.gz	HADS_20210819_H2100_TRN_STO1_049_R2_001.fastq.gz	SRR32203115	SAMN45945057	16167909	1778469990	110	26.36	1778469990	110	21.63
tRNA transcripts	HADS_20210819_H2100_TRN_xHP1_050	HADS_20210819_H2100_TRN_xHP1_050_R1_001.fastq.gz	HADS_20210819_H2100_TRN_xHP1_050_R2_001.fastq.gz	SRR32203114	SAMN45945058	29923670	3291603700	110	26.22	3291603700	110	23.99
tRNA transcripts	HADS_20210819_H2230_TRN_STO1_051	HADS_20210819_H2230_TRN_STO1_051_R1_001.fastq.gz	HADS_20210819_H2230_TRN_STO1_051_R2_001.fastq.gz	SRR32203112	SAMN46182445	47811802	5259298220	110	26.27	5259298220	110	21.66
tRNA transcripts	HADS_20210819_H2230_TRN_xHP1_052	HADS_20210819_H2230_TRN_xHP1_052_R1_001.fastq.gz	HADS_20210819_H2230_TRN_xHP1_052_R2_001.fastq.gz	SRR32203111	SAMN46182446	51142876	5625716360	110	26.28	5625716360	110	22.85
tRNA transcripts	HADS_20210820_H0000_TRN_STO1_053	HADS_20210820_H0000_TRN_STO1_053_R1_001.fastq.gz	HADS_20210820_H0000_TRN_STO1_053_R2_001.fastq.gz	SRR32203110	SAMN46182447	11234650	1235811500	110	26.7	1235811500	110	21.8
tRNA transcripts	HADS_20210820_H0000_TRN_xHP1_054	HADS_20210820_H0000_TRN_xHP1_054_R1_001.fastq.gz	HADS_20210820_H0000_TRN_xHP1_054_R2_001.fastq.gz	SRR32203109	SAMN46182448	56925795	6261837450	110	26.42	6261837450	110	23.94
tRNA transcripts	HADS_20210820_H0130_TRN_STO1_055	HADS_20210820_H0130_TRN_STO1_055_R1_001.fastq.gz	HADS_20210820_H0130_TRN_STO1_055_R2_001.fastq.gz	SRR32203108	SAMN46182449	15861781	1744795910	110	26.92	1744795910	110	22.15
tRNA transcripts	HADS_20210820_H0130_TRN_xHP1_056	HADS_20210820_H0130_TRN_xHP1_056_R1_001.fastq.gz	HADS_20210820_H0130_TRN_xHP1_056_R2_001.fastq.gz	SRR32197332	SAMN46514401	44185994	4860459340	110	21.38	4860459340	110	21.64
tRNA transcripts	HADS_20210820_H0300_TRN_STO1_057	HADS_20210820_H0300_TRN_STO1_057_R1_001.fastq.gz	HADS_20210820_H0300_TRN_STO1_057_R2_001.fastq.gz	SRR32203107	SAMN46182450	9037930	994172300	110	21.96	994172300	110	22.51
tRNA transcripts	HADS_20210820_H0300_TRN_xHP1_058	HADS_20210820_H0300_TRN_xHP1_058_R1_001.fastq.gz	HADS_20210820_H0300_TRN_xHP1_058_R2_001.fastq.gz	SRR32203106	SAMN46182451	16641111	1830522210	110	26.56	1830522210	110	22.82
tRNA transcripts	HADS_20210820_H0430_TRN_STO1_059	HADS_20210820_H0430_TRN_STO1_059_R1_001.fastq.gz	HADS_20210820_H0430_TRN_STO1_059_R2_001.fastq.gz	SRR32203105	SAMN46182452	47478672	5222653920	110	27.06	5222653920	110	21.49
tRNA transcripts	HADS_20210820_H0430_TRN_xHP1_060	HADS_20210820_H0430_TRN_xHP1_060_R1_001.fastq.gz	HADS_20210820_H0430_TRN_xHP1_060_R2_001.fastq.gz	SRR32203104	SAMN46182453	20071716	2207888760	110	26.85	2207888760	110	23.44
tRNA transcripts	HADS_20210820_H0600_TRN_STO1_061	HADS_20210820_H0600_TRN_STO1_061_R1_001.fastq.gz	HADS_20210820_H0600_TRN_STO1_061_R2_001.fastq.gz	SRR32203103	SAMN46182454	9429251	1037217610	110	21.32	1037217610	110	21.55
tRNA transcripts	HADS_20210820_H0600_TRN_xHP1_062	HADS_20210820_H0600_TRN_xHP1_062_R1_001.fastq.gz	HADS_20210820_H0600_TRN_xHP1_062_R2_001.fastq.gz	SRR32203101	SAMN46182455	5746228	632085080	110	26.92	632085080	110	21.74
tRNA transcripts	HADS_20210820_H0730_TRN_STO1_063	HADS_20210820_H0730_TRN_STO1_063_R1_001.fastq.gz	HADS_20210820_H0730_TRN_STO1_063_R2_001.fastq.gz	SRR32203100	SAMN46182456	8343608	917796880	110	26.99	917796880	110	21.37
tRNA transcripts	HADS_20210820_H0730_TRN_xHP1_064	HADS_20210820_H0730_TRN_xHP1_064_R1_001.fastq.gz	HADS_20210820_H0730_TRN_xHP1_064_R2_001.fastq.gz	SRR32203099	SAMN46182457	5890395	647943450	110	26.3	647943450	110	21.88
tRNA transcripts	HADS_20210820_H0900_TRN_STO1_065	HADS_20210820_H0900_TRN_STO1_065_R1_001.fastq.gz	HADS_20210820_H0900_TRN_STO1_065_R2_001.fastq.gz	SRR32203098	SAMN46182458	17683744	1945211840	110	27.03	1945211840	110	21.45
tRNA transcripts	HADS_20210820_H0900_TRN_xHP1_066	HADS_20210820_H0900_TRN_xHP1_066_R1_001.fastq.gz	HADS_20210820_H0900_TRN_xHP1_066_R2_001.fastq.gz	SRR32203097	SAMN46182459	10432445	1147568950	110	26.5	1147568950	110	21.53

## Sheet: Sequencing Data QC
Summary statistics from the quality-control of sequence data.
sample_type	sample_ID	filename	filename2	SRA_accession	biosample_accession	num_seqs	MTX QC: cutadapt pairs passing	MTX QC: cutadapt percent pairs passing	MTX QC: % reads matching rRNA databases	MTX QC: % reads not matching to rRNA databses	MTX QC: % retained after minoche QC	MTX QC: final QCed paired read counts	MTX QC: % reads retained following QC	tRNA QC: Merged reads	tRNA QC: % Merged reads	tRNA QC: count tRNA reads	tRNA QC: count tRNA truncated	tRNA QC: not tRNA	tRNA QC: % tRNA reads	MGX QC: % retained after minoche QC	MGX QC: final QCed paired read counts
Metatranscriptome	HADS_20210818_H0900_MTX_STO1_001	HADS_20210818_H0900_MTX_STO1_001_R1_000.fastq.gz	HADS_20210818_H0900_MTX_STO1_001_R2_000.fastq.gz	SRR32279254	SAMN45945051	46657038	44616075	95.6	10.3	89.7	84.4	34295696	73.5	NA	NA	NA	NA	NA	NA	NA	NA
Metatranscriptome	HADS_20210818_H0900_MTX_xHP1_002	HADS_20210818_H0900_MTX_xHP1_002_R1_000.fastq.gz	HADS_20210818_H0900_MTX_xHP1_002_R2_000.fastq.gz	SRR32279253	SAMN45945052	54600166	51906693	95.1	1.9	98.1	87.9	45091327	82.6	NA	NA	NA	NA	NA	NA	NA	NA
Metatranscriptome	HADS_20210818_H1030_MTX_STO1_003	HADS_20210818_H1030_MTX_STO1_003_R1_000.fastq.gz	HADS_20210818_H1030_MTX_STO1_003_R2_000.fastq.gz	SRR32279242	SAMN46182403	51521153	46962174	91.2	5.2	94.8	87.2	39246059	76.2	NA	NA	NA	NA	NA	NA	NA	NA
Metatranscriptome	HADS_20210818_H1200_MTX_STO1_005	HADS_20210818_H1200_MTX_STO1_005_R1_000.fastq.gz	HADS_20210818_H1200_MTX_STO1_005_R2_000.fastq.gz	SRR32279231	SAMN46182405	48862722	47243314	96.7	5	95	83.7	38193563	78.2	NA	NA	NA	NA	NA	NA	NA	NA
Metatranscriptome	HADS_20210818_H1200_MTX_xHP1_006	HADS_20210818_H1200_MTX_xHP1_006_R1_000.fastq.gz	HADS_20210818_H1200_MTX_xHP1_006_R2_000.fastq.gz	SRR32279209	SAMN46182406	49913168	47983880	96.1	4.3	95.7	84.4	39268506	78.7	NA	NA	NA	NA	NA	NA	NA	NA
Metatranscriptome	HADS_20210818_H1330_MTX_xHP1_008	HADS_20210818_H1330_MTX_xHP1_008_R1_000.fastq.gz	HADS_20210818_H1330_MTX_xHP1_008_R2_000.fastq.gz	SRR32279198	SAMN46182408	48975538	45153965	92.2	10.2	89.8	86.6	35495091	72.5	NA	NA	NA	NA	NA	NA	NA	NA
Metatranscriptome	HADS_20210818_H1500_MTX_STO1_009	HADS_20210818_H1500_MTX_STO1_009_R1_000.fastq.gz	HADS_20210818_H1500_MTX_STO1_009_R2_000.fastq.gz	SRR32279223	SAMN46182409	48491347	46532428	96	8.1	91.9	86.2	37389130	77.1	NA	NA	NA	NA	NA	NA	NA	NA
Metatranscriptome	HADS_20210818_H1500_MTX_xHP1_010	HADS_20210818_H1500_MTX_xHP1_010_R1_000.fastq.gz	HADS_20210818_H1500_MTX_xHP1_010_R2_000.fastq.gz	SRR32279222	SAMN46182410	48637366	46308221	95.2	2.7	97.3	86.8	39477594	81.2	NA	NA	NA	NA	NA	NA	NA	NA
Metatranscriptome	HADS_20210818_H1630_MTX_STO1_011	HADS_20210818_H1630_MTX_STO1_011_R1_000.fastq.gz	HADS_20210818_H1630_MTX_STO1_011_R2_000.fastq.gz	SRR32279221	SAMN46182411	46995080	45497458	96.8	7.2	92.8	85.9	36732717	78.2	NA	NA	NA	NA	NA	NA	NA	NA
Metatranscriptome	HADS_20210818_H1630_MTX_xHP1_012	HADS_20210818_H1630_MTX_xHP1_012_R1_000.fastq.gz	HADS_20210818_H1630_MTX_xHP1_012_R2_000.fastq.gz	SRR32279220	SAMN46182412	46819725	44967231	96	3.1	96.9	86.3	37911050	81	NA	NA	NA	NA	NA	NA	NA	NA
Metatranscriptome	HADS_20210818_H1800_MTX_STO1_013	HADS_20210818_H1800_MTX_STO1_013_R1_000.fastq.gz	HADS_20210818_H1800_MTX_STO1_013_R2_000.fastq.gz	SRR32279252	SAMN46182413	44486429	42367142	95.2	8.4	91.6	84	33148455	74.5	NA	NA	NA	NA	NA	NA	NA	NA
Metatranscriptome	HADS_20210818_H1930_MTX_STO1_015	HADS_20210818_H1930_MTX_STO1_015_R1_000.fastq.gz	HADS_20210818_H1930_MTX_STO1_015_R2_000.fastq.gz	SRR32279251	SAMN46182415	49167484	46750706	95.1	9.1	90.9	85.9	36958589	75.2	NA	NA	NA	NA	NA	NA	NA	NA
Metatranscriptome	HADS_20210818_H1930_MTX_xHP1_016	HADS_20210818_H1930_MTX_xHP1_016_R1_000.fastq.gz	HADS_20210818_H1930_MTX_xHP1_016_R2_000.fastq.gz	SRR32279250	SAMN46182416	51259529	48836262	95.3	4.4	95.6	87.1	40994652	80	NA	NA	NA	NA	NA	NA	NA	NA
Metatranscriptome	HADS_20210818_H2100_MTX_STO1_017	HADS_20210818_H2100_MTX_STO1_017_R1_000.fastq.gz	HADS_20210818_H2100_MTX_STO1_017_R2_000.fastq.gz	SRR32279249	SAMN45945053	49529173	47704039	96.3	8	92	86.5	38492613	77.7	NA	NA	NA	NA	NA	NA	NA	NA
Metatranscriptome	HADS_20210818_H2230_MTX_STO1_019	HADS_20210818_H2230_MTX_STO1_019_R1_000.fastq.gz	HADS_20210818_H2230_MTX_STO1_019_R2_000.fastq.gz	SRR32279248	SAMN46182417	47316647	45660879	96.5	11.2	88.8	85.9	35347355	74.7	NA	NA	NA	NA	NA	NA	NA	NA
Metatranscriptome	HADS_20210818_H2230_MTX_xHP1_020	HADS_20210818_H2230_MTX_xHP1_020_R1_000.fastq.gz	HADS_20210818_H2230_MTX_xHP1_020_R2_000.fastq.gz	SRR32279247	SAMN46182418	47501813	46105163	97.1	5.2	94.9	85.9	37951890	79.9	NA	NA	NA	NA	NA	NA	NA	NA
Metatranscriptome	HADS_20210819_H0000_MTX_xHP1_022	HADS_20210819_H0000_MTX_xHP1_022_R1_000.fastq.gz	HADS_20210819_H0000_MTX_xHP1_022_R2_000.fastq.gz	SRR32279246	SAMN46182420	54279875	51556920	95	8.1	91.9	86	41285426	76.1	NA	NA	NA	NA	NA	NA	NA	NA
Metatranscriptome	HADS_20210819_H0130_MTX_xHP1_024	HADS_20210819_H0130_MTX_xHP1_024_R1_000.fastq.gz	HADS_20210819_H0130_MTX_xHP1_024_R2_000.fastq.gz	SRR32279245	SAMN46182422	47931672	46572408	97.2	2.4	97.6	86.7	39742825	82.9	NA	NA	NA	NA	NA	NA	NA	NA
Metatranscriptome	HADS_20210819_H0300_MTX_STO1_025	HADS_20210819_H0300_MTX_STO1_025_R1_000.fastq.gz	HADS_20210819_H0300_MTX_STO1_025_R2_000.fastq.gz	SRR32279244	SAMN45945055	44062458	42827705	97.2	6.8	93.2	84.7	34250789	77.7	NA	NA	NA	NA	NA	NA	NA	NA
Metatranscriptome	HADS_20210819_H0300_MTX_xHP1_026	HADS_20210819_H0300_MTX_xHP1_026_R1_000.fastq.gz	HADS_20210819_H0300_MTX_xHP1_026_R2_000.fastq.gz	SRR32279243	SAMN45945056	46398731	44592749	96.1	4.5	95.5	86	37035040	79.8	NA	NA	NA	NA	NA	NA	NA	NA
Metatranscriptome	HADS_20210819_H0430_MTX_STO1_027	HADS_20210819_H0430_MTX_STO1_027_R1_000.fastq.gz	HADS_20210819_H0430_MTX_STO1_027_R2_000.fastq.gz	SRR32279241	SAMN46182423	47570963	45420173	95.5	5.7	94.3	86.1	37385545	78.6	NA	NA	NA	NA	NA	NA	NA	NA
Metatranscriptome	HADS_20210819_H0430_MTX_xHP1_028	HADS_20210819_H0430_MTX_xHP1_028_R1_000.fastq.gz	HADS_20210819_H0430_MTX_xHP1_028_R2_000.fastq.gz	SRR32279240	SAMN46182424	46844879	45257216	96.6	2.4	97.6	86	38350243	81.9	NA	NA	NA	NA	NA	NA	NA	NA
Metatranscriptome	HADS_20210819_H0600_MTX_STO1_029	HADS_20210819_H0600_MTX_STO1_029_R1_000.fastq.gz	HADS_20210819_H0600_MTX_STO1_029_R2_000.fastq.gz	SRR32279239	SAMN46182425	48726857	46557346	95.5	11.6	88.4	83.9	35126485	72.1	NA	NA	NA	NA	NA	NA	NA	NA
Metatranscriptome	HADS_20210819_H0600_MTX_xHP1_030	HADS_20210819_H0600_MTX_xHP1_030_R1_000.fastq.gz	HADS_20210819_H0600_MTX_xHP1_030_R2_000.fastq.gz	SRR32279238	SAMN46182426	50902598	48899593	96.1	4.5	95.5	84.1	39821691	78.2	NA	NA	NA	NA	NA	NA	NA	NA
Metatranscriptome	HADS_20210819_H0730_MTX_STO1_031	HADS_20210819_H0730_MTX_STO1_031_R1_000.fastq.gz	HADS_20210819_H0730_MTX_STO1_031_R2_000.fastq.gz	SRR32279237	SAMN46182427	46302174	45339986	97.9	3.7	96.3	85.9	37946002	82	NA	NA	NA	NA	NA	NA	NA	NA
Metatranscriptome	HADS_20210819_H0730_MTX_xHP1_032	HADS_20210819_H0730_MTX_xHP1_032_R1_000.fastq.gz	HADS_20210819_H0730_MTX_xHP1_032_R2_000.fastq.gz	SRR32279236	SAMN46182428	46989545	44832775	95.4	3	97	85.9	37664489	80.2	NA	NA	NA	NA	NA	NA	NA	NA
Metatranscriptome	HADS_20210819_H0900_MTX_STO1_033	HADS_20210819_H0900_MTX_STO1_033_R1_000.fastq.gz	HADS_20210819_H0900_MTX_STO1_033_R2_000.fastq.gz	SRR32279235	SAMN46182429	47409964	45882474	96.8	5.8	94.2	86	37648656	79.4	NA	NA	NA	NA	NA	NA	NA	NA
Metatranscriptome	HADS_20210819_H0900_MTX_xHP1_034	HADS_20210819_H0900_MTX_xHP1_034_R1_000.fastq.gz	HADS_20210819_H0900_MTX_xHP1_034_R2_000.fastq.gz	SRR32279234	SAMN46182430	46906051	45127047	96.2	3.3	96.7	86.3	37823608	80.6	NA	NA	NA	NA	NA	NA	NA	NA
Metatranscriptome	HADS_20210819_H1030_MTX_STO1_035	HADS_20210819_H1030_MTX_STO1_035_R1_000.fastq.gz	HADS_20210819_H1030_MTX_STO1_035_R2_000.fastq.gz	SRR32279233	SAMN46182431	43016797	41244376	95.9	9.1	90.9	84.4	32075993	74.6	NA	NA	NA	NA	NA	NA	NA	NA
Metatranscriptome	HADS_20210819_H1030_MTX_xHP1_036	HADS_20210819_H1030_MTX_xHP1_036_R1_000.fastq.gz	HADS_20210819_H1030_MTX_xHP1_036_R2_000.fastq.gz	SRR32279232	SAMN46182432	47384686	45373506	95.8	3.8	96.3	86.1	37910200	80	NA	NA	NA	NA	NA	NA	NA	NA
Metatranscriptome	HADS_20210819_H1200_MTX_STO1_037	HADS_20210819_H1200_MTX_STO1_037_R1_000.fastq.gz	HADS_20210819_H1200_MTX_STO1_037_R2_000.fastq.gz	SRR32279219	SAMN46182433	47308944	45076224	95.3	29.5	70.5	85.4	27583275	58.3	NA	NA	NA	NA	NA	NA	NA	NA
Metatranscriptome	HADS_20210819_H1200_MTX_xHP1_038	HADS_20210819_H1200_MTX_xHP1_038_R1_000.fastq.gz	HADS_20210819_H1200_MTX_xHP1_038_R2_000.fastq.gz	SRR32279218	SAMN46182434	51063635	48741526	95.5	4	96	84.5	39929683	78.2	NA	NA	NA	NA	NA	NA	NA	NA
Metatranscriptome	HADS_20210819_H1330_MTX_STO1_039	HADS_20210819_H1330_MTX_STO1_039_R1_000.fastq.gz	HADS_20210819_H1330_MTX_STO1_039_R2_000.fastq.gz	SRR32279217	SAMN46182435	45600757	43257918	94.9	18.9	81.1	85.8	30495157	66.9	NA	NA	NA	NA	NA	NA	NA	NA
Metatranscriptome	HADS_20210819_H1330_MTX_xHP1_040	HADS_20210819_H1330_MTX_xHP1_040_R1_000.fastq.gz	HADS_20210819_H1330_MTX_xHP1_040_R2_000.fastq.gz	SRR32279216	SAMN46182436	46613893	44219768	94.9	8	92	85.3	35094723	75.3	NA	NA	NA	NA	NA	NA	NA	NA
Metatranscriptome	HADS_20210819_H1500_MTX_STO1_041	HADS_20210819_H1500_MTX_STO1_041_R1_000.fastq.gz	HADS_20210819_H1500_MTX_STO1_041_R2_000.fastq.gz	SRR32279215	SAMN46182437	44443791	42240661	95	13.1	86.9	85	31581807	71.1	NA	NA	NA	NA	NA	NA	NA	NA
Metatranscriptome	HADS_20210819_H1500_MTX_xHP1_042	HADS_20210819_H1500_MTX_xHP1_042_R1_000.fastq.gz	HADS_20210819_H1500_MTX_xHP1_042_R2_000.fastq.gz	SRR32279214	SAMN46182438	47385689	45589564	96.2	5.5	94.5	85.8	37312935	78.7	NA	NA	NA	NA	NA	NA	NA	NA
Metatranscriptome	HADS_20210819_H1630_MTX_STO1_043	HADS_20210819_H1630_MTX_STO1_043_R1_000.fastq.gz	HADS_20210819_H1630_MTX_STO1_043_R2_000.fastq.gz	SRR32279213	SAMN46182439	47832612	45924081	96	17.4	82.7	86.2	33196908	69.4	NA	NA	NA	NA	NA	NA	NA	NA
Metatranscriptome	HADS_20210819_H1630_MTX_xHP1_044	HADS_20210819_H1630_MTX_xHP1_044_R1_000.fastq.gz	HADS_20210819_H1630_MTX_xHP1_044_R2_000.fastq.gz	SRR32279212	SAMN46182440	49056457	46716538	95.2	6.6	93.4	86.8	38231540	77.9	NA	NA	NA	NA	NA	NA	NA	NA
Metatranscriptome	HADS_20210819_H1800_MTX_STO1_045	HADS_20210819_H1800_MTX_STO1_045_R1_000.fastq.gz	HADS_20210819_H1800_MTX_STO1_045_R2_000.fastq.gz	SRR32279211	SAMN46182441	48881605	46680847	95.5	9.3	90.7	84.7	36574206	74.8	NA	NA	NA	NA	NA	NA	NA	NA
Metatranscriptome	HADS_20210819_H1800_MTX_xHP1_046	HADS_20210819_H1800_MTX_xHP1_046_R1_000.fastq.gz	HADS_20210819_H1800_MTX_xHP1_046_R2_000.fastq.gz	SRR32279210	SAMN46182442	48336718	45357801	93.8	11	89	85.5	34862385	72.1	NA	NA	NA	NA	NA	NA	NA	NA
Metatranscriptome	HADS_20210819_H1930_MTX_STO1_047	HADS_20210819_H1930_MTX_STO1_047_R1_000.fastq.gz	HADS_20210819_H1930_MTX_STO1_047_R2_000.fastq.gz	SRR32279208	SAMN46182443	43686891	42081564	96.3	16.9	83.1	84.9	30044331	68.8	NA	NA	NA	NA	NA	NA	NA	NA
Metatranscriptome	HADS_20210819_H1930_MTX_xHP1_048	HADS_20210819_H1930_MTX_xHP1_048_R1_000.fastq.gz	HADS_20210819_H1930_MTX_xHP1_048_R2_000.fastq.gz	SRR32279207	SAMN46182444	45702969	43753704	95.7	5.3	94.7	85	35542880	77.8	NA	NA	NA	NA	NA	NA	NA	NA
Metatranscriptome	HADS_20210819_H2100_MTX_STO1_049	HADS_20210819_H2100_MTX_STO1_049_R1_000.fastq.gz	HADS_20210819_H2100_MTX_STO1_049_R2_000.fastq.gz	SRR32279206	SAMN45945057	45581931	42521392	93.3	25.5	74.5	86.5	27800519	61	NA	NA	NA	NA	NA	NA	NA	NA
Metatranscriptome	HADS_20210819_H2100_MTX_xHP1_050	HADS_20210819_H2100_MTX_xHP1_050_R1_000.fastq.gz	HADS_20210819_H2100_MTX_xHP1_050_R2_000.fastq.gz	SRR32279205	SAMN45945058	47149231	44273096	93.9	10.9	89.1	86.1	34262723	72.7	NA	NA	NA	NA	NA	NA	NA	NA
Metatranscriptome	HADS_20210819_H2230_MTX_STO1_051	HADS_20210819_H2230_MTX_STO1_051_R1_000.fastq.gz	HADS_20210819_H2230_MTX_STO1_051_R2_000.fastq.gz	SRR32279204	SAMN46182445	46747420	45038229	96.3	8.5	91.5	86.1	35941538	76.9	NA	NA	NA	NA	NA	NA	NA	NA
Metatranscriptome	HADS_20210819_H2230_MTX_xHP1_052	HADS_20210819_H2230_MTX_xHP1_052_R1_000.fastq.gz	HADS_20210819_H2230_MTX_xHP1_052_R2_000.fastq.gz	SRR32279203	SAMN46182446	46549456	44265808	95.1	44.5	55.5	86.2	21424987	46	NA	NA	NA	NA	NA	NA	NA	NA
Metatranscriptome	HADS_20210820_H0000_MTX_STO1_053	HADS_20210820_H0000_MTX_STO1_053_R1_000.fastq.gz	HADS_20210820_H0000_MTX_STO1_053_R2_000.fastq.gz	SRR32279202	SAMN46182447	55684573	53259465	95.6	14.8	85.2	85.4	39537523	71	NA	NA	NA	NA	NA	NA	NA	NA
Metatranscriptome	HADS_20210820_H0000_MTX_xHP1_054	HADS_20210820_H0000_MTX_xHP1_054_R1_000.fastq.gz	HADS_20210820_H0000_MTX_xHP1_054_R2_000.fastq.gz	SRR32279201	SAMN46182448	46964727	45273125	96.4	2.5	97.5	85.9	38266384	81.5	NA	NA	NA	NA	NA	NA	NA	NA
Metatranscriptome	HADS_20210820_H0130_MTX_STO1_055	HADS_20210820_H0130_MTX_STO1_055_R1_000.fastq.gz	HADS_20210820_H0130_MTX_STO1_055_R2_000.fastq.gz	SRR32279200	SAMN46182449	48250101	46533485	96.4	25	75	85	30105353	62.4	NA	NA	NA	NA	NA	NA	NA	NA
Metatranscriptome	HADS_20210820_H0300_MTX_STO1_057	HADS_20210820_H0300_MTX_STO1_057_R1_000.fastq.gz	HADS_20210820_H0300_MTX_STO1_057_R2_000.fastq.gz	SRR32279199	SAMN46182450	45289079	42745689	94.4	25.7	74.3	84.5	27249076	60.2	NA	NA	NA	NA	NA	NA	NA	NA
Metatranscriptome	HADS_20210820_H0300_MTX_xHP1_058	HADS_20210820_H0300_MTX_xHP1_058_R1_000.fastq.gz	HADS_20210820_H0300_MTX_xHP1_058_R2_000.fastq.gz	SRR32279197	SAMN46182451	46210034	44183027	95.6	12.9	87.1	86	33359884	72.2	NA	NA	NA	NA	NA	NA	NA	NA
Metatranscriptome	HADS_20210820_H0430_MTX_STO1_059	HADS_20210820_H0430_MTX_STO1_059_R1_000.fastq.gz	HADS_20210820_H0430_MTX_STO1_059_R2_000.fastq.gz	SRR32279196	SAMN46182452	48412469	46681477	96.4	10	90	84.5	35950844	74.3	NA	NA	NA	NA	NA	NA	NA	NA
Metatranscriptome	HADS_20210820_H0430_MTX_xHP1_060	HADS_20210820_H0430_MTX_xHP1_060_R1_000.fastq.gz	HADS_20210820_H0430_MTX_xHP1_060_R2_000.fastq.gz	SRR32279230	SAMN46182453	43639041	41714019	95.6	8.4	91.6	84.7	32638133	74.8	NA	NA	NA	NA	NA	NA	NA	NA
Metatranscriptome	HADS_20210820_H0600_MTX_STO1_061	HADS_20210820_H0600_MTX_STO1_061_R1_000.fastq.gz	HADS_20210820_H0600_MTX_STO1_061_R2_000.fastq.gz	SRR32279229	SAMN46182454	48092114	46312798	96.3	16.3	83.7	84.4	33312532	69.3	NA	NA	NA	NA	NA	NA	NA	NA
Metatranscriptome	HADS_20210820_H0600_MTX_xHP1_062	HADS_20210820_H0600_MTX_xHP1_062_R1_000.fastq.gz	HADS_20210820_H0600_MTX_xHP1_062_R2_000.fastq.gz	SRR32279228	SAMN46182455	53902363	51509665	95.6	10.9	89.1	86	40101444	74.4	NA	NA	NA	NA	NA	NA	NA	NA
Metatranscriptome	HADS_20210820_H0730_MTX_STO1_063	HADS_20210820_H0730_MTX_STO1_063_R1_000.fastq.gz	HADS_20210820_H0730_MTX_STO1_063_R2_000.fastq.gz	SRR32279227	SAMN46182456	44224476	42535686	96.2	16	84	83.9	30449487	68.9	NA	NA	NA	NA	NA	NA	NA	NA
Metatranscriptome	HADS_20210820_H0730_MTX_xHP1_064	HADS_20210820_H0730_MTX_xHP1_064_R1_000.fastq.gz	HADS_20210820_H0730_MTX_xHP1_064_R2_000.fastq.gz	SRR32279226	SAMN46182457	42827370	41123517	96	3.8	96.2	87.7	34976612	81.7	NA	NA	NA	NA	NA	NA	NA	NA
Metatranscriptome	HADS_20210820_H0900_MTX_STO1_065	HADS_20210820_H0900_MTX_STO1_065_R1_000.fastq.gz	HADS_20210820_H0900_MTX_STO1_065_R2_000.fastq.gz	SRR32279225	SAMN46182458	50101816	48938552	97.7	6.1	93.9	80.4	37389460	74.6	NA	NA	NA	NA	NA	NA	NA	NA
Metatranscriptome	HADS_20210820_H0900_MTX_xHP1_066	HADS_20210820_H0900_MTX_xHP1_066_R1_000.fastq.gz	HADS_20210820_H0900_MTX_xHP1_066_R2_000.fastq.gz	SRR32279224	SAMN46182459	43569197	41888173	96.1	8.3	91.7	84.7	32862974	75.4	NA	NA	NA	NA	NA	NA	NA	NA
tRNA transcripts	HADS_20210818_H0900_TRN_STO1_001	HADS_20210818_H0900_TRN_STO1_001_R1_001.fastq.gz	HADS_20210818_H0900_TRN_STO1_001_R2_001.fastq.gz	SRR32203138	SAMN45945051	72602851	NA	NA	NA	NA	NA	NA	NA	41972673	57.8	1741248	453659	39777766	4.1	NA	NA
tRNA transcripts	HADS_20210818_H0900_TRN_xHP1_002	HADS_20210818_H0900_TRN_xHP1_002_R1_001.fastq.gz	HADS_20210818_H0900_TRN_xHP1_002_R2_001.fastq.gz	SRR32203137	SAMN45945052	13807969	NA	NA	NA	NA	NA	NA	NA	9782759	70.8	684088	243682	8854989	7	NA	NA
tRNA transcripts	HADS_20210818_H1030_TRN_STO1_003	HADS_20210818_H1030_TRN_STO1_003_R1_001.fastq.gz	HADS_20210818_H1030_TRN_STO1_003_R2_001.fastq.gz	SRR32203126	SAMN46182403	69402943	NA	NA	NA	NA	NA	NA	NA	49260032	71	1524712	395184	47340136	3.1	NA	NA
tRNA transcripts	HADS_20210818_H1030_TRN_xHP1_004	HADS_20210818_H1030_TRN_xHP1_004_R1_001.fastq.gz	HADS_20210818_H1030_TRN_xHP1_004_R2_001.fastq.gz	SRR32203095	SAMN46182404	25098558	NA	NA	NA	NA	NA	NA	NA	18292244	72.9	690459	197271	17404514	3.8	NA	NA
tRNA transcripts	HADS_20210818_H1200_TRN_STO1_005	HADS_20210818_H1200_TRN_STO1_005_R1_001.fastq.gz	HADS_20210818_H1200_TRN_STO1_005_R2_001.fastq.gz	SRR32203084	SAMN46182405	70648298	NA	NA	NA	NA	NA	NA	NA	39138323	55.4	2217270	462221	36458832	5.7	NA	NA
tRNA transcripts	HADS_20210818_H1200_TRN_xHP1_006	HADS_20210818_H1200_TRN_xHP1_006_R1_001.fastq.gz	HADS_20210818_H1200_TRN_xHP1_006_R2_001.fastq.gz	SRR32203113	SAMN46182406	19922058	NA	NA	NA	NA	NA	NA	NA	13878182	69.7	703509	213741	12960932	5.1	NA	NA
tRNA transcripts	HADS_20210818_H1330_TRN_STO1_007	HADS_20210818_H1330_TRN_STO1_007_R1_001.fastq.gz	HADS_20210818_H1330_TRN_STO1_007_R2_001.fastq.gz	SRR32203102	SAMN46182407	1927874	NA	NA	NA	NA	NA	NA	NA	684369	35.5	259070	81867	343432	37.9	NA	NA
tRNA transcripts	HADS_20210818_H1330_TRN_xHP1_008	HADS_20210818_H1330_TRN_xHP1_008_R1_001.fastq.gz	HADS_20210818_H1330_TRN_xHP1_008_R2_001.fastq.gz	SRR32203076	SAMN46182408	14707046	NA	NA	NA	NA	NA	NA	NA	748055	5.1	110963	26334	610758	14.8	NA	NA
tRNA transcripts	HADS_20210818_H1500_TRN_STO1_009	HADS_20210818_H1500_TRN_STO1_009_R1_001.fastq.gz	HADS_20210818_H1500_TRN_STO1_009_R2_001.fastq.gz	SRR32203075	SAMN46182409	20106159	NA	NA	NA	NA	NA	NA	NA	578808	2.9	76132	14047	488629	13.2	NA	NA
tRNA transcripts	HADS_20210818_H1500_TRN_xHP1_010	HADS_20210818_H1500_TRN_xHP1_010_R1_001.fastq.gz	HADS_20210818_H1500_TRN_xHP1_010_R2_001.fastq.gz	SRR32203074	SAMN46182410	28745052	NA	NA	NA	NA	NA	NA	NA	1742489	6.1	407207	87907	1247375	23.4	NA	NA
tRNA transcripts	HADS_20210818_H1630_TRN_STO1_011	HADS_20210818_H1630_TRN_STO1_011_R1_001.fastq.gz	HADS_20210818_H1630_TRN_STO1_011_R2_001.fastq.gz	SRR32203136	SAMN46182411	6966564	NA	NA	NA	NA	NA	NA	NA	398044	5.7	73569	19122	305353	18.5	NA	NA
tRNA transcripts	HADS_20210818_H1630_TRN_xHP1_012	HADS_20210818_H1630_TRN_xHP1_012_R1_001.fastq.gz	HADS_20210818_H1630_TRN_xHP1_012_R2_001.fastq.gz	SRR32203135	SAMN46182412	8346245	NA	NA	NA	NA	NA	NA	NA	509518	6.1	95322	18702	395494	18.7	NA	NA
tRNA transcripts	HADS_20210818_H1800_TRN_STO1_013	HADS_20210818_H1800_TRN_STO1_013_R1_001.fastq.gz	HADS_20210818_H1800_TRN_STO1_013_R2_001.fastq.gz	SRR32203134	SAMN46182413	38758291	NA	NA	NA	NA	NA	NA	NA	2306277	6	397512	98340	1810425	17.2	NA	NA
tRNA transcripts	HADS_20210818_H1800_TRN_xHP1_014	HADS_20210818_H1800_TRN_xHP1_014_R1_001.fastq.gz	HADS_20210818_H1800_TRN_xHP1_014_R2_001.fastq.gz	SRR32203133	SAMN46182414	14031358	NA	NA	NA	NA	NA	NA	NA	6746066	48.1	2219302	740705	3786059	32.9	NA	NA
tRNA transcripts	HADS_20210818_H1930_TRN_STO1_015	HADS_20210818_H1930_TRN_STO1_015_R1_001.fastq.gz	HADS_20210818_H1930_TRN_STO1_015_R2_001.fastq.gz	SRR32203132	SAMN46182415	13926116	NA	NA	NA	NA	NA	NA	NA	3913217	28.1	905411	353809	2653997	23.1	NA	NA
tRNA transcripts	HADS_20210818_H1930_TRN_xHP1_016	HADS_20210818_H1930_TRN_xHP1_016_R1_001.fastq.gz	HADS_20210818_H1930_TRN_xHP1_016_R2_001.fastq.gz	SRR32203131	SAMN46182416	43725541	NA	NA	NA	NA	NA	NA	NA	24016480	54.9	6945111	2633992	14437377	28.9	NA	NA
tRNA transcripts	HADS_20210818_H2100_TRN_STO1_017	HADS_20210818_H2100_TRN_STO1_017_R1_001.fastq.gz	HADS_20210818_H2100_TRN_STO1_017_R2_001.fastq.gz	SRR32203130	SAMN45945053	42949429	NA	NA	NA	NA	NA	NA	NA	31099517	72.4	14772945	5200343	11126229	47.5	NA	NA
tRNA transcripts	HADS_20210818_H2100_TRN_xHP1_018	HADS_20210818_H2100_TRN_xHP1_018_R1_001.fastq.gz	HADS_20210818_H2100_TRN_xHP1_018_R2_001.fastq.gz	SRR32203129	SAMN45945054	14512438	NA	NA	NA	NA	NA	NA	NA	2131576	14.7	866704	322188	942684	40.7	NA	NA
tRNA transcripts	HADS_20210818_H2230_TRN_STO1_019	HADS_20210818_H2230_TRN_STO1_019_R1_001.fastq.gz	HADS_20210818_H2230_TRN_STO1_019_R2_001.fastq.gz	SRR32203128	SAMN46182417	7428055	NA	NA	NA	NA	NA	NA	NA	1522005	20.5	464406	122453	935146	30.5	NA	NA
tRNA transcripts	HADS_20210818_H2230_TRN_xHP1_020	HADS_20210818_H2230_TRN_xHP1_020_R1_001.fastq.gz	HADS_20210818_H2230_TRN_xHP1_020_R2_001.fastq.gz	SRR32203127	SAMN46182418	11481660	NA	NA	NA	NA	NA	NA	NA	7634576	66.5	2998084	1324267	3312225	39.3	NA	NA
tRNA transcripts	HADS_20210819_H0000_TRN_STO1_021	HADS_20210819_H0000_TRN_STO1_021_R1_001.fastq.gz	HADS_20210819_H0000_TRN_STO1_021_R2_001.fastq.gz	SRR32203125	SAMN46182419	51376338	NA	NA	NA	NA	NA	NA	NA	18778229	36.6	8798691	3221987	6757551	46.9	NA	NA
tRNA transcripts	HADS_20210819_H0000_TRN_xHP1_022	HADS_20210819_H0000_TRN_xHP1_022_R1_001.fastq.gz	HADS_20210819_H0000_TRN_xHP1_022_R2_001.fastq.gz	SRR32203124	SAMN46182420	9784384	NA	NA	NA	NA	NA	NA	NA	6208740	63.5	697720	302791	5208229	11.2	NA	NA
tRNA transcripts	HADS_20210819_H0130_TRN_STO1_023	HADS_20210819_H0130_TRN_STO1_023_R1_001.fastq.gz	HADS_20210819_H0130_TRN_STO1_023_R2_001.fastq.gz	SRR32203123	SAMN46182421	6998265	NA	NA	NA	NA	NA	NA	NA	3901385	55.7	1889734	638875	1372776	48.4	NA	NA
tRNA transcripts	HADS_20210819_H0130_TRN_xHP1_024	HADS_20210819_H0130_TRN_xHP1_024_R1_001.fastq.gz	HADS_20210819_H0130_TRN_xHP1_024_R2_001.fastq.gz	SRR32203122	SAMN46182422	32034381	NA	NA	NA	NA	NA	NA	NA	2305476	7.2	444606	138636	1722234	19.3	NA	NA
tRNA transcripts	HADS_20210819_H0300_TRN_STO1_025	HADS_20210819_H0300_TRN_STO1_025_R1_001.fastq.gz	HADS_20210819_H0300_TRN_STO1_025_R2_001.fastq.gz	SRR32203121	SAMN45945055	7375180	NA	NA	NA	NA	NA	NA	NA	105443	1.4	3926	933	100584	3.7	NA	NA
tRNA transcripts	HADS_20210819_H0300_TRN_xHP1_026	HADS_20210819_H0300_TRN_xHP1_026_R1_001.fastq.gz	HADS_20210819_H0300_TRN_xHP1_026_R2_001.fastq.gz	SRR32203120	SAMN45945056	21122811	NA	NA	NA	NA	NA	NA	NA	6884899	32.6	2489671	752146	3643082	36.2	NA	NA
tRNA transcripts	HADS_20210819_H0430_TRN_STO1_027	HADS_20210819_H0430_TRN_STO1_027_R1_001.fastq.gz	HADS_20210819_H0430_TRN_STO1_027_R2_001.fastq.gz	SRR32203119	SAMN46182423	11396749	NA	NA	NA	NA	NA	NA	NA	702272	6.2	163832	40135	498305	23.3	NA	NA
tRNA transcripts	HADS_20210819_H0430_TRN_xHP1_028	HADS_20210819_H0430_TRN_xHP1_028_R1_001.fastq.gz	HADS_20210819_H0430_TRN_xHP1_028_R2_001.fastq.gz	SRR32203118	SAMN46182424	15718280	NA	NA	NA	NA	NA	NA	NA	1721627	11	441329	92196	1188102	25.6	NA	NA
tRNA transcripts	HADS_20210819_H0600_TRN_STO1_029	HADS_20210819_H0600_TRN_STO1_029_R1_001.fastq.gz	HADS_20210819_H0600_TRN_STO1_029_R2_001.fastq.gz	SRR32203117	SAMN46182425	6569054	NA	NA	NA	NA	NA	NA	NA	180014	2.7	38017	9319	132678	21.1	NA	NA
tRNA transcripts	HADS_20210819_H0600_TRN_xHP1_030	HADS_20210819_H0600_TRN_xHP1_030_R1_001.fastq.gz	HADS_20210819_H0600_TRN_xHP1_030_R2_001.fastq.gz	SRR32203096	SAMN46182426	16989665	NA	NA	NA	NA	NA	NA	NA	4047148	23.8	930579	349342	2767227	23	NA	NA
tRNA transcripts	HADS_20210819_H0730_TRN_STO1_031	HADS_20210819_H0730_TRN_STO1_031_R1_001.fastq.gz	HADS_20210819_H0730_TRN_STO1_031_R2_001.fastq.gz	SRR32203094	SAMN46182427	15929076	NA	NA	NA	NA	NA	NA	NA	418285	2.6	17973	4927	395385	4.3	NA	NA
tRNA transcripts	HADS_20210819_H0730_TRN_xHP1_032	HADS_20210819_H0730_TRN_xHP1_032_R1_001.fastq.gz	HADS_20210819_H0730_TRN_xHP1_032_R2_001.fastq.gz	SRR32203093	SAMN46182428	20746590	NA	NA	NA	NA	NA	NA	NA	6294593	30.3	2319605	926253	3048735	36.9	NA	NA
tRNA transcripts	HADS_20210819_H0900_TRN_STO1_033	HADS_20210819_H0900_TRN_STO1_033_R1_001.fastq.gz	HADS_20210819_H0900_TRN_STO1_033_R2_001.fastq.gz	SRR32203092	SAMN46182429	5480714	NA	NA	NA	NA	NA	NA	NA	2006667	36.6	864034	354483	788150	43.1	NA	NA
tRNA transcripts	HADS_20210819_H0900_TRN_xHP1_034	HADS_20210819_H0900_TRN_xHP1_034_R1_001.fastq.gz	HADS_20210819_H0900_TRN_xHP1_034_R2_001.fastq.gz	SRR32203091	SAMN46182430	32379186	NA	NA	NA	NA	NA	NA	NA	16552175	51.1	4399571	1963482	10189122	26.6	NA	NA
tRNA transcripts	HADS_20210819_H1030_TRN_STO1_035	HADS_20210819_H1030_TRN_STO1_035_R1_001.fastq.gz	HADS_20210819_H1030_TRN_STO1_035_R2_001.fastq.gz	SRR32203090	SAMN46182431	8627327	NA	NA	NA	NA	NA	NA	NA	264626	3.1	56171	14988	193467	21.2	NA	NA
tRNA transcripts	HADS_20210819_H1030_TRN_xHP1_036	HADS_20210819_H1030_TRN_xHP1_036_R1_001.fastq.gz	HADS_20210819_H1030_TRN_xHP1_036_R2_001.fastq.gz	SRR32203089	SAMN46182432	15825186	NA	NA	NA	NA	NA	NA	NA	5310948	33.6	2083724	745717	2481507	39.2	NA	NA
tRNA transcripts	HADS_20210819_H1200_TRN_STO1_037	HADS_20210819_H1200_TRN_STO1_037_R1_001.fastq.gz	HADS_20210819_H1200_TRN_STO1_037_R2_001.fastq.gz	SRR32203088	SAMN46182433	15132229	NA	NA	NA	NA	NA	NA	NA	8297120	54.8	3990885	1512488	2793747	48.1	NA	NA
tRNA transcripts	HADS_20210819_H1200_TRN_xHP1_038	HADS_20210819_H1200_TRN_xHP1_038_R1_001.fastq.gz	HADS_20210819_H1200_TRN_xHP1_038_R2_001.fastq.gz	SRR32203087	SAMN46182434	25228571	NA	NA	NA	NA	NA	NA	NA	10813859	42.9	3795672	1276509	5741678	35.1	NA	NA
tRNA transcripts	HADS_20210819_H1330_TRN_STO1_039	HADS_20210819_H1330_TRN_STO1_039_R1_001.fastq.gz	HADS_20210819_H1330_TRN_STO1_039_R2_001.fastq.gz	SRR32203086	SAMN46182435	12102314	NA	NA	NA	NA	NA	NA	NA	457963	3.8	171280	35409	251274	37.4	NA	NA
tRNA transcripts	HADS_20210819_H1330_TRN_xHP1_040	HADS_20210819_H1330_TRN_xHP1_040_R1_001.fastq.gz	HADS_20210819_H1330_TRN_xHP1_040_R2_001.fastq.gz	SRR32203085	SAMN46182436	4908215	NA	NA	NA	NA	NA	NA	NA	1620048	33	538443	182555	899050	33.2	NA	NA
tRNA transcripts	HADS_20210819_H1500_TRN_STO1_041	HADS_20210819_H1500_TRN_STO1_041_R1_001.fastq.gz	HADS_20210819_H1500_TRN_STO1_041_R2_001.fastq.gz	SRR32203083	SAMN46182437	13575732	NA	NA	NA	NA	NA	NA	NA	194462	1.4	9590	2345	182527	4.9	NA	NA
tRNA transcripts	HADS_20210819_H1500_TRN_xHP1_042	HADS_20210819_H1500_TRN_xHP1_042_R1_001.fastq.gz	HADS_20210819_H1500_TRN_xHP1_042_R2_001.fastq.gz	SRR32203082	SAMN46182438	16390945	NA	NA	NA	NA	NA	NA	NA	8397923	51.2	3016960	1020950	4360013	35.9	NA	NA
tRNA transcripts	HADS_20210819_H1630_TRN_STO1_043	HADS_20210819_H1630_TRN_STO1_043_R1_001.fastq.gz	HADS_20210819_H1630_TRN_STO1_043_R2_001.fastq.gz	SRR32203081	SAMN46182439	9628961	NA	NA	NA	NA	NA	NA	NA	585358	6.1	171198	61183	352977	29.2	NA	NA
tRNA transcripts	HADS_20210819_H1630_TRN_xHP1_044	HADS_20210819_H1630_TRN_xHP1_044_R1_001.fastq.gz	HADS_20210819_H1630_TRN_xHP1_044_R2_001.fastq.gz	SRR32203080	SAMN46182440	29589248	NA	NA	NA	NA	NA	NA	NA	20865955	70.5	8243007	3162290	9460658	39.5	NA	NA
tRNA transcripts	HADS_20210819_H1800_TRN_STO1_045	HADS_20210819_H1800_TRN_STO1_045_R1_001.fastq.gz	HADS_20210819_H1800_TRN_STO1_045_R2_001.fastq.gz	SRR32203079	SAMN46182441	42200841	NA	NA	NA	NA	NA	NA	NA	598905	1.4	6715	1975	590215	1.1	NA	NA
tRNA transcripts	HADS_20210819_H1800_TRN_xHP1_046	HADS_20210819_H1800_TRN_xHP1_046_R1_001.fastq.gz	HADS_20210819_H1800_TRN_xHP1_046_R2_001.fastq.gz	SRR32203078	SAMN46182442	15749932	NA	NA	NA	NA	NA	NA	NA	9048692	57.5	3812889	1739525	3496278	42.1	NA	NA
tRNA transcripts	HADS_20210819_H1930_TRN_STO1_047	HADS_20210819_H1930_TRN_STO1_047_R1_001.fastq.gz	HADS_20210819_H1930_TRN_STO1_047_R2_001.fastq.gz	SRR32203077	SAMN46182443	13135524	NA	NA	NA	NA	NA	NA	NA	322054	2.5	55196	14553	252305	17.1	NA	NA
tRNA transcripts	HADS_20210819_H1930_TRN_xHP1_048	HADS_20210819_H1930_TRN_xHP1_048_R1_001.fastq.gz	HADS_20210819_H1930_TRN_xHP1_048_R2_001.fastq.gz	SRR32203116	SAMN46182444	22911044	NA	NA	NA	NA	NA	NA	NA	4271339	18.6	1364038	336735	2570566	31.9	NA	NA
tRNA transcripts	HADS_20210819_H2100_TRN_STO1_049	HADS_20210819_H2100_TRN_STO1_049_R1_001.fastq.gz	HADS_20210819_H2100_TRN_STO1_049_R2_001.fastq.gz	SRR32203115	SAMN45945057	16167909	NA	NA	NA	NA	NA	NA	NA	217319	1.3	7006	1837	208476	3.2	NA	NA
tRNA transcripts	HADS_20210819_H2100_TRN_xHP1_050	HADS_20210819_H2100_TRN_xHP1_050_R1_001.fastq.gz	HADS_20210819_H2100_TRN_xHP1_050_R2_001.fastq.gz	SRR32203114	SAMN45945058	29923670	NA	NA	NA	NA	NA	NA	NA	19163898	64	6422551	2415169	10326178	33.5	NA	NA
tRNA transcripts	HADS_20210819_H2230_TRN_STO1_051	HADS_20210819_H2230_TRN_STO1_051_R1_001.fastq.gz	HADS_20210819_H2230_TRN_STO1_051_R2_001.fastq.gz	SRR32203112	SAMN46182445	47811802	NA	NA	NA	NA	NA	NA	NA	801664	1.7	70274	14149	717241	8.8	NA	NA
tRNA transcripts	HADS_20210819_H2230_TRN_xHP1_052	HADS_20210819_H2230_TRN_xHP1_052_R1_001.fastq.gz	HADS_20210819_H2230_TRN_xHP1_052_R2_001.fastq.gz	SRR32203111	SAMN46182446	51142876	NA	NA	NA	NA	NA	NA	NA	19431195	38	5543776	1779181	12108238	28.5	NA	NA
tRNA transcripts	HADS_20210820_H0000_TRN_STO1_053	HADS_20210820_H0000_TRN_STO1_053_R1_001.fastq.gz	HADS_20210820_H0000_TRN_STO1_053_R2_001.fastq.gz	SRR32203110	SAMN46182447	11234650	NA	NA	NA	NA	NA	NA	NA	204986	1.8	13603	3739	187644	6.6	NA	NA
tRNA transcripts	HADS_20210820_H0000_TRN_xHP1_054	HADS_20210820_H0000_TRN_xHP1_054_R1_001.fastq.gz	HADS_20210820_H0000_TRN_xHP1_054_R2_001.fastq.gz	SRR32203109	SAMN46182448	56925795	NA	NA	NA	NA	NA	NA	NA	36725884	64.5	12215868	5128563	19381453	33.3	NA	NA
tRNA transcripts	HADS_20210820_H0130_TRN_STO1_055	HADS_20210820_H0130_TRN_STO1_055_R1_001.fastq.gz	HADS_20210820_H0130_TRN_STO1_055_R2_001.fastq.gz	SRR32203108	SAMN46182449	15861781	NA	NA	NA	NA	NA	NA	NA	3801269	24	1583388	630240	1587641	41.7	NA	NA
tRNA transcripts	HADS_20210820_H0130_TRN_xHP1_056	HADS_20210820_H0130_TRN_xHP1_056_R1_001.fastq.gz	HADS_20210820_H0130_TRN_xHP1_056_R2_001.fastq.gz	SRR32197332	SAMN46514401	44185994	NA	NA	NA	NA	NA	NA	NA	624977	1.4	30055	6173	588749	4.8	NA	NA
tRNA transcripts	HADS_20210820_H0300_TRN_STO1_057	HADS_20210820_H0300_TRN_STO1_057_R1_001.fastq.gz	HADS_20210820_H0300_TRN_STO1_057_R2_001.fastq.gz	SRR32203107	SAMN46182450	9037930	NA	NA	NA	NA	NA	NA	NA	2709444	30	1061915	409967	1237562	39.2	NA	NA
tRNA transcripts	HADS_20210820_H0300_TRN_xHP1_058	HADS_20210820_H0300_TRN_xHP1_058_R1_001.fastq.gz	HADS_20210820_H0300_TRN_xHP1_058_R2_001.fastq.gz	SRR32203106	SAMN46182451	16641111	NA	NA	NA	NA	NA	NA	NA	7502477	45.1	2641277	1110547	3750653	35.2	NA	NA
tRNA transcripts	HADS_20210820_H0430_TRN_STO1_059	HADS_20210820_H0430_TRN_STO1_059_R1_001.fastq.gz	HADS_20210820_H0430_TRN_STO1_059_R2_001.fastq.gz	SRR32203105	SAMN46182452	47478672	NA	NA	NA	NA	NA	NA	NA	800223	1.7	101525	29314	669384	12.7	NA	NA
tRNA transcripts	HADS_20210820_H0430_TRN_xHP1_060	HADS_20210820_H0430_TRN_xHP1_060_R1_001.fastq.gz	HADS_20210820_H0430_TRN_xHP1_060_R2_001.fastq.gz	SRR32203104	SAMN46182453	20071716	NA	NA	NA	NA	NA	NA	NA	9452979	47.1	4542211	1059975	3850793	48.1	NA	NA
tRNA transcripts	HADS_20210820_H0600_TRN_STO1_061	HADS_20210820_H0600_TRN_STO1_061_R1_001.fastq.gz	HADS_20210820_H0600_TRN_STO1_061_R2_001.fastq.gz	SRR32203103	SAMN46182454	9429251	NA	NA	NA	NA	NA	NA	NA	122209	1.3	6898	1142	114169	5.6	NA	NA
tRNA transcripts	HADS_20210820_H0600_TRN_xHP1_062	HADS_20210820_H0600_TRN_xHP1_062_R1_001.fastq.gz	HADS_20210820_H0600_TRN_xHP1_062_R2_001.fastq.gz	SRR32203101	SAMN46182455	5746228	NA	NA	NA	NA	NA	NA	NA	520337	9.1	226742	71898	221697	43.6	NA	NA
tRNA transcripts	HADS_20210820_H0730_TRN_STO1_063	HADS_20210820_H0730_TRN_STO1_063_R1_001.fastq.gz	HADS_20210820_H0730_TRN_STO1_063_R2_001.fastq.gz	SRR32203100	SAMN46182456	8343608	NA	NA	NA	NA	NA	NA	NA	121476	1.5	2372	788	118316	2	NA	NA
tRNA transcripts	HADS_20210820_H0730_TRN_xHP1_064	HADS_20210820_H0730_TRN_xHP1_064_R1_001.fastq.gz	HADS_20210820_H0730_TRN_xHP1_064_R2_001.fastq.gz	SRR32203099	SAMN46182457	5890395	NA	NA	NA	NA	NA	NA	NA	145987	2.5	34875	7613	103499	23.9	NA	NA
tRNA transcripts	HADS_20210820_H0900_TRN_STO1_065	HADS_20210820_H0900_TRN_STO1_065_R1_001.fastq.gz	HADS_20210820_H0900_TRN_STO1_065_R2_001.fastq.gz	SRR32203098	SAMN46182458	17683744	NA	NA	NA	NA	NA	NA	NA	303560	1.7	37241	10507	255812	12.3	NA	NA
tRNA transcripts	HADS_20210820_H0900_TRN_xHP1_066	HADS_20210820_H0900_TRN_xHP1_066_R1_001.fastq.gz	HADS_20210820_H0900_TRN_xHP1_066_R2_001.fastq.gz	SRR32203097	SAMN46182459	10432445	NA	NA	NA	NA	NA	NA	NA	156710	1.5	11688	1855	143167	7.5	NA	NA
Short-read metagenome	HADS_20210818_H0900_MGX_STO1_001	HADS_20210818_H0900_MGX_STO1_001_R1_001.fastq.gz	HADS_20210818_H0900_MGX_STO1_001_R2_001.fastq.gz	SRR31951251	SAMN45945051	18810178	NA	NA	NA	NA	NA	NA	NA	NA	NA	NA	NA	NA	NA	92.9	17468665
Short-read metagenome	HADS_20210818_H0900_MGX_xHP1_002	HADS_20210818_H0900_MGX_xHP1_002_R1_001.fastq.gz	HADS_20210818_H0900_MGX_xHP1_002_R2_001.fastq.gz	SRR31951250	SAMN45945052	23942308	NA	NA	NA	NA	NA	NA	NA	NA	NA	NA	NA	NA	NA	94.1	22523521
Short-read metagenome	HADS_20210818_H1030_MGX_STO1_003	HADS_20210818_H1030_MGX_STO1_003_R1_001.fastq.gz	HADS_20210818_H1030_MGX_STO1_003_R2_001.fastq.gz	SRR31942797	SAMN46182403	33616405	NA	NA	NA	NA	NA	NA	NA	NA	NA	NA	NA	NA	NA	93	31265405
Short-read metagenome	HADS_20210818_H1030_MGX_xHP1_004	HADS_20210818_H1030_MGX_xHP1_004_R1_001.fastq.gz	HADS_20210818_H1030_MGX_xHP1_004_R2_001.fastq.gz	SRR31942796	SAMN46182404	22105678	NA	NA	NA	NA	NA	NA	NA	NA	NA	NA	NA	NA	NA	93.1	20570291
Short-read metagenome	HADS_20210818_H1200_MGX_STO1_005	HADS_20210818_H1200_MGX_STO1_005_R1_001.fastq.gz	HADS_20210818_H1200_MGX_STO1_005_R2_001.fastq.gz	SRR31942785	SAMN46182405	30493605	NA	NA	NA	NA	NA	NA	NA	NA	NA	NA	NA	NA	NA	94.9	28932471
Short-read metagenome	HADS_20210818_H1200_MGX_xHP1_006	HADS_20210818_H1200_MGX_xHP1_006_R1_001.fastq.gz	HADS_20210818_H1200_MGX_xHP1_006_R2_001.fastq.gz	SRR31942774	SAMN46182406	23368675	NA	NA	NA	NA	NA	NA	NA	NA	NA	NA	NA	NA	NA	93.7	21889513
Short-read metagenome	HADS_20210818_H1330_MGX_STO1_007	HADS_20210818_H1330_MGX_STO1_007_R1_001.fastq.gz	HADS_20210818_H1330_MGX_STO1_007_R2_001.fastq.gz	SRR31942763	SAMN46182407	33659832	NA	NA	NA	NA	NA	NA	NA	NA	NA	NA	NA	NA	NA	94.2	31712358
Short-read metagenome	HADS_20210818_H1330_MGX_xHP1_008	HADS_20210818_H1330_MGX_xHP1_008_R1_001.fastq.gz	HADS_20210818_H1330_MGX_xHP1_008_R2_001.fastq.gz	SRR31942752	SAMN46182408	25194101	NA	NA	NA	NA	NA	NA	NA	NA	NA	NA	NA	NA	NA	93.4	23537959
Short-read metagenome	HADS_20210818_H1500_MGX_STO1_009	HADS_20210818_H1500_MGX_STO1_009_R1_001.fastq.gz	HADS_20210818_H1500_MGX_STO1_009_R2_001.fastq.gz	SRR31942744	SAMN46182409	25843522	NA	NA	NA	NA	NA	NA	NA	NA	NA	NA	NA	NA	NA	94.4	24396541
Short-read metagenome	HADS_20210818_H1500_MGX_xHP1_010	HADS_20210818_H1500_MGX_xHP1_010_R1_001.fastq.gz	HADS_20210818_H1500_MGX_xHP1_010_R2_001.fastq.gz	SRR31942743	SAMN46182410	30447590	NA	NA	NA	NA	NA	NA	NA	NA	NA	NA	NA	NA	NA	94.6	28794752
Short-read metagenome	HADS_20210818_H1630_MGX_STO1_011	HADS_20210818_H1630_MGX_STO1_011_R1_001.fastq.gz	HADS_20210818_H1630_MGX_STO1_011_R2_001.fastq.gz	SRR31942742	SAMN46182411	31252448	NA	NA	NA	NA	NA	NA	NA	NA	NA	NA	NA	NA	NA	94	29387131
Short-read metagenome	HADS_20210818_H1630_MGX_xHP1_012	HADS_20210818_H1630_MGX_xHP1_012_R1_001.fastq.gz	HADS_20210818_H1630_MGX_xHP1_012_R2_001.fastq.gz	SRR31942741	SAMN46182412	34443364	NA	NA	NA	NA	NA	NA	NA	NA	NA	NA	NA	NA	NA	93.8	32305743
Short-read metagenome	HADS_20210818_H1800_MGX_STO1_013	HADS_20210818_H1800_MGX_STO1_013_R1_001.fastq.gz	HADS_20210818_H1800_MGX_STO1_013_R2_001.fastq.gz	SRR31942795	SAMN46182413	33318688	NA	NA	NA	NA	NA	NA	NA	NA	NA	NA	NA	NA	NA	95.3	31744933
Short-read metagenome	HADS_20210818_H1800_MGX_xHP1_014	HADS_20210818_H1800_MGX_xHP1_014_R1_001.fastq.gz	HADS_20210818_H1800_MGX_xHP1_014_R2_001.fastq.gz	SRR31942794	SAMN46182414	23466810	NA	NA	NA	NA	NA	NA	NA	NA	NA	NA	NA	NA	NA	94.5	22178896
Short-read metagenome	HADS_20210818_H1930_MGX_STO1_015	HADS_20210818_H1930_MGX_STO1_015_R1_001.fastq.gz	HADS_20210818_H1930_MGX_STO1_015_R2_001.fastq.gz	SRR31942793	SAMN46182415	40691846	NA	NA	NA	NA	NA	NA	NA	NA	NA	NA	NA	NA	NA	94	38247002
Short-read metagenome	HADS_20210818_H1930_MGX_xHP1_016	HADS_20210818_H1930_MGX_xHP1_016_R1_001.fastq.gz	HADS_20210818_H1930_MGX_xHP1_016_R2_001.fastq.gz	SRR31942792	SAMN46182416	31381501	NA	NA	NA	NA	NA	NA	NA	NA	NA	NA	NA	NA	NA	94.2	29556575
Short-read metagenome	HADS_20210818_H2100_MGX_STO1_017	HADS_20210818_H2100_MGX_STO1_017_R1_001.fastq.gz	HADS_20210818_H2100_MGX_STO1_017_R2_001.fastq.gz	SRR31951249	SAMN45945053	27165135	NA	NA	NA	NA	NA	NA	NA	NA	NA	NA	NA	NA	NA	94.9	25791436
Short-read metagenome	HADS_20210818_H2100_MGX_xHP1_018	HADS_20210818_H2100_MGX_xHP1_018_R1_001.fastq.gz	HADS_20210818_H2100_MGX_xHP1_018_R2_001.fastq.gz	SRR31951248	SAMN45945054	27139964	NA	NA	NA	NA	NA	NA	NA	NA	NA	NA	NA	NA	NA	95	25788858
Short-read metagenome	HADS_20210818_H2230_MGX_STO1_019	HADS_20210818_H2230_MGX_STO1_019_R1_001.fastq.gz	HADS_20210818_H2230_MGX_STO1_019_R2_001.fastq.gz	SRR31942791	SAMN46182417	35512259	NA	NA	NA	NA	NA	NA	NA	NA	NA	NA	NA	NA	NA	94.6	33580192
Short-read metagenome	HADS_20210818_H2230_MGX_xHP1_020	HADS_20210818_H2230_MGX_xHP1_020_R1_001.fastq.gz	HADS_20210818_H2230_MGX_xHP1_020_R2_001.fastq.gz	SRR31942790	SAMN46182418	32529560	NA	NA	NA	NA	NA	NA	NA	NA	NA	NA	NA	NA	NA	94	30584170
Short-read metagenome	HADS_20210819_H0000_MGX_STO1_021	HADS_20210819_H0000_MGX_STO1_021_R1_001.fastq.gz	HADS_20210819_H0000_MGX_STO1_021_R2_001.fastq.gz	SRR31942789	SAMN46182419	34185170	NA	NA	NA	NA	NA	NA	NA	NA	NA	NA	NA	NA	NA	95	32461928
Short-read metagenome	HADS_20210819_H0000_MGX_xHP1_022	HADS_20210819_H0000_MGX_xHP1_022_R1_001.fastq.gz	HADS_20210819_H0000_MGX_xHP1_022_R2_001.fastq.gz	SRR31942788	SAMN46182420	30041474	NA	NA	NA	NA	NA	NA	NA	NA	NA	NA	NA	NA	NA	93.9	28207311
Short-read metagenome	HADS_20210819_H0130_MGX_STO1_023	HADS_20210819_H0130_MGX_STO1_023_R1_001.fastq.gz	HADS_20210819_H0130_MGX_STO1_023_R2_001.fastq.gz	SRR31942787	SAMN46182421	43362802	NA	NA	NA	NA	NA	NA	NA	NA	NA	NA	NA	NA	NA	94.3	40910152
Short-read metagenome	HADS_20210819_H0130_MGX_xHP1_024	HADS_20210819_H0130_MGX_xHP1_024_R1_001.fastq.gz	HADS_20210819_H0130_MGX_xHP1_024_R2_001.fastq.gz	SRR31942786	SAMN46182422	31034855	NA	NA	NA	NA	NA	NA	NA	NA	NA	NA	NA	NA	NA	94	29155763
Short-read metagenome	HADS_20210819_H0300_MGX_STO1_025	HADS_20210819_H0300_MGX_STO1_025_R1_001.fastq.gz	HADS_20210819_H0300_MGX_STO1_025_R2_001.fastq.gz	SRR31951246	SAMN45945055	31830888	NA	NA	NA	NA	NA	NA	NA	NA	NA	NA	NA	NA	NA	95	30248202
Short-read metagenome	HADS_20210819_H0300_MGX_xHP1_026	HADS_20210819_H0300_MGX_xHP1_026_R1_001.fastq.gz	HADS_20210819_H0300_MGX_xHP1_026_R2_001.fastq.gz	SRR31951245	SAMN45945056	26115131	NA	NA	NA	NA	NA	NA	NA	NA	NA	NA	NA	NA	NA	94.2	24592795
Short-read metagenome	HADS_20210819_H0430_MGX_STO1_027	HADS_20210819_H0430_MGX_STO1_027_R1_001.fastq.gz	HADS_20210819_H0430_MGX_STO1_027_R2_001.fastq.gz	SRR31942784	SAMN46182423	30015490	NA	NA	NA	NA	NA	NA	NA	NA	NA	NA	NA	NA	NA	94	28210582
Short-read metagenome	HADS_20210819_H0430_MGX_xHP1_028	HADS_20210819_H0430_MGX_xHP1_028_R1_001.fastq.gz	HADS_20210819_H0430_MGX_xHP1_028_R2_001.fastq.gz	SRR31942783	SAMN46182424	21599580	NA	NA	NA	NA	NA	NA	NA	NA	NA	NA	NA	NA	NA	93.8	20255211
Short-read metagenome	HADS_20210819_H0600_MGX_STO1_029	HADS_20210819_H0600_MGX_STO1_029_R1_001.fastq.gz	HADS_20210819_H0600_MGX_STO1_029_R2_001.fastq.gz	SRR31942782	SAMN46182425	32557917	NA	NA	NA	NA	NA	NA	NA	NA	NA	NA	NA	NA	NA	94.3	30712208
Short-read metagenome	HADS_20210819_H0600_MGX_xHP1_030	HADS_20210819_H0600_MGX_xHP1_030_R1_001.fastq.gz	HADS_20210819_H0600_MGX_xHP1_030_R2_001.fastq.gz	SRR31942781	SAMN46182426	29915293	NA	NA	NA	NA	NA	NA	NA	NA	NA	NA	NA	NA	NA	94.5	28259819
Short-read metagenome	HADS_20210819_H0730_MGX_STO1_031	HADS_20210819_H0730_MGX_STO1_031_R1_001.fastq.gz	HADS_20210819_H0730_MGX_STO1_031_R2_001.fastq.gz	SRR31942780	SAMN46182427	39689182	NA	NA	NA	NA	NA	NA	NA	NA	NA	NA	NA	NA	NA	94.4	37476166
Short-read metagenome	HADS_20210819_H0730_MGX_xHP1_032	HADS_20210819_H0730_MGX_xHP1_032_R1_001.fastq.gz	HADS_20210819_H0730_MGX_xHP1_032_R2_001.fastq.gz	SRR31942779	SAMN46182428	21480725	NA	NA	NA	NA	NA	NA	NA	NA	NA	NA	NA	NA	NA	94	20191189
Short-read metagenome	HADS_20210819_H0900_MGX_STO1_033	HADS_20210819_H0900_MGX_STO1_033_R1_001.fastq.gz	HADS_20210819_H0900_MGX_STO1_033_R2_001.fastq.gz	SRR31942778	SAMN46182429	27543701	NA	NA	NA	NA	NA	NA	NA	NA	NA	NA	NA	NA	NA	95.3	26240189
Short-read metagenome	HADS_20210819_H0900_MGX_xHP1_034	HADS_20210819_H0900_MGX_xHP1_034_R1_001.fastq.gz	HADS_20210819_H0900_MGX_xHP1_034_R2_001.fastq.gz	SRR31942777	SAMN46182430	28683084	NA	NA	NA	NA	NA	NA	NA	NA	NA	NA	NA	NA	NA	94.7	27161845
Short-read metagenome	HADS_20210819_H1030_MGX_STO1_035	HADS_20210819_H1030_MGX_STO1_035_R1_001.fastq.gz	HADS_20210819_H1030_MGX_STO1_035_R2_001.fastq.gz	SRR31942776	SAMN46182431	31037543	NA	NA	NA	NA	NA	NA	NA	NA	NA	NA	NA	NA	NA	94.8	29429695
Short-read metagenome	HADS_20210819_H1030_MGX_xHP1_036	HADS_20210819_H1030_MGX_xHP1_036_R1_001.fastq.gz	HADS_20210819_H1030_MGX_xHP1_036_R2_001.fastq.gz	SRR31942775	SAMN46182432	27486014	NA	NA	NA	NA	NA	NA	NA	NA	NA	NA	NA	NA	NA	93.7	25764501
Short-read metagenome	HADS_20210819_H1200_MGX_STO1_037	HADS_20210819_H1200_MGX_STO1_037_R1_001.fastq.gz	HADS_20210819_H1200_MGX_STO1_037_R2_001.fastq.gz	SRR31942773	SAMN46182433	26712173	NA	NA	NA	NA	NA	NA	NA	NA	NA	NA	NA	NA	NA	94.7	25283420
Short-read metagenome	HADS_20210819_H1200_MGX_xHP1_038	HADS_20210819_H1200_MGX_xHP1_038_R1_001.fastq.gz	HADS_20210819_H1200_MGX_xHP1_038_R2_001.fastq.gz	SRR31942772	SAMN46182434	23001705	NA	NA	NA	NA	NA	NA	NA	NA	NA	NA	NA	NA	NA	94.5	21735431
Short-read metagenome	HADS_20210819_H1330_MGX_STO1_039	HADS_20210819_H1330_MGX_STO1_039_R1_001.fastq.gz	HADS_20210819_H1330_MGX_STO1_039_R2_001.fastq.gz	SRR31942771	SAMN46182435	30622601	NA	NA	NA	NA	NA	NA	NA	NA	NA	NA	NA	NA	NA	94.2	28851516
Short-read metagenome	HADS_20210819_H1330_MGX_xHP1_040	HADS_20210819_H1330_MGX_xHP1_040_R1_001.fastq.gz	HADS_20210819_H1330_MGX_xHP1_040_R2_001.fastq.gz	SRR31942770	SAMN46182436	28284318	NA	NA	NA	NA	NA	NA	NA	NA	NA	NA	NA	NA	NA	93.9	26553418
Short-read metagenome	HADS_20210819_H1500_MGX_STO1_041	HADS_20210819_H1500_MGX_STO1_041_R1_001.fastq.gz	HADS_20210819_H1500_MGX_STO1_041_R2_001.fastq.gz	SRR31942769	SAMN46182437	27390512	NA	NA	NA	NA	NA	NA	NA	NA	NA	NA	NA	NA	NA	95.6	26194435
Short-read metagenome	HADS_20210819_H1500_MGX_xHP1_042	HADS_20210819_H1500_MGX_xHP1_042_R1_001.fastq.gz	HADS_20210819_H1500_MGX_xHP1_042_R2_001.fastq.gz	SRR31942768	SAMN46182438	27085564	NA	NA	NA	NA	NA	NA	NA	NA	NA	NA	NA	NA	NA	94.5	25606379
Short-read metagenome	HADS_20210819_H1630_MGX_STO1_043	HADS_20210819_H1630_MGX_STO1_043_R1_001.fastq.gz	HADS_20210819_H1630_MGX_STO1_043_R2_001.fastq.gz	SRR31942767	SAMN46182439	28567430	NA	NA	NA	NA	NA	NA	NA	NA	NA	NA	NA	NA	NA	94.7	27042626
Short-read metagenome	HADS_20210819_H1630_MGX_xHP1_044	HADS_20210819_H1630_MGX_xHP1_044_R1_001.fastq.gz	HADS_20210819_H1630_MGX_xHP1_044_R2_001.fastq.gz	SRR31942766	SAMN46182440	18949404	NA	NA	NA	NA	NA	NA	NA	NA	NA	NA	NA	NA	NA	93.7	17745662
Short-read metagenome	HADS_20210819_H1800_MGX_STO1_045	HADS_20210819_H1800_MGX_STO1_045_R1_001.fastq.gz	HADS_20210819_H1800_MGX_STO1_045_R2_001.fastq.gz	SRR31942765	SAMN46182441	26249341	NA	NA	NA	NA	NA	NA	NA	NA	NA	NA	NA	NA	NA	95.1	24967620
Short-read metagenome	HADS_20210819_H1800_MGX_xHP1_046	HADS_20210819_H1800_MGX_xHP1_046_R1_001.fastq.gz	HADS_20210819_H1800_MGX_xHP1_046_R2_001.fastq.gz	SRR31942764	SAMN46182442	22763435	NA	NA	NA	NA	NA	NA	NA	NA	NA	NA	NA	NA	NA	94.3	21454092
Short-read metagenome	HADS_20210819_H1930_MGX_STO1_047	HADS_20210819_H1930_MGX_STO1_047_R1_001.fastq.gz	HADS_20210819_H1930_MGX_STO1_047_R2_001.fastq.gz	SRR31942762	SAMN46182443	28914045	NA	NA	NA	NA	NA	NA	NA	NA	NA	NA	NA	NA	NA	94	27172956
Short-read metagenome	HADS_20210819_H1930_MGX_xHP1_048	HADS_20210819_H1930_MGX_xHP1_048_R1_001.fastq.gz	HADS_20210819_H1930_MGX_xHP1_048_R2_001.fastq.gz	SRR31942761	SAMN46182444	24596248	NA	NA	NA	NA	NA	NA	NA	NA	NA	NA	NA	NA	NA	93.7	23036486
Short-read metagenome	HADS_20210819_H2100_MGX_STO1_049	HADS_20210819_H2100_MGX_STO1_049_R1_001.fastq.gz	HADS_20210819_H2100_MGX_STO1_049_R2_001.fastq.gz	SRR31951244	SAMN45945057	28669068	NA	NA	NA	NA	NA	NA	NA	NA	NA	NA	NA	NA	NA	94.9	27210682
Short-read metagenome	HADS_20210819_H2100_MGX_xHP1_050	HADS_20210819_H2100_MGX_xHP1_050_R1_001.fastq.gz	HADS_20210819_H2100_MGX_xHP1_050_R2_001.fastq.gz	SRR31951247	SAMN45945058	26951781	NA	NA	NA	NA	NA	NA	NA	NA	NA	NA	NA	NA	NA	94.7	25523277
Short-read metagenome	HADS_20210819_H2230_MGX_STO1_051	HADS_20210819_H2230_MGX_STO1_051_R1_001.fastq.gz	HADS_20210819_H2230_MGX_STO1_051_R2_001.fastq.gz	SRR31942760	SAMN46182445	39210052	NA	NA	NA	NA	NA	NA	NA	NA	NA	NA	NA	NA	NA	94.6	37081593
Short-read metagenome	HADS_20210819_H2230_MGX_xHP1_052	HADS_20210819_H2230_MGX_xHP1_052_R1_001.fastq.gz	HADS_20210819_H2230_MGX_xHP1_052_R2_001.fastq.gz	SRR31942759	SAMN46182446	36401342	NA	NA	NA	NA	NA	NA	NA	NA	NA	NA	NA	NA	NA	93.9	34178730
Short-read metagenome	HADS_20210820_H0000_MGX_STO1_053	HADS_20210820_H0000_MGX_STO1_053_R1_001.fastq.gz	HADS_20210820_H0000_MGX_STO1_053_R2_001.fastq.gz	SRR31942758	SAMN46182447	28078006	NA	NA	NA	NA	NA	NA	NA	NA	NA	NA	NA	NA	NA	94.9	26631089
Short-read metagenome	HADS_20210820_H0000_MGX_xHP1_054	HADS_20210820_H0000_MGX_xHP1_054_R1_001.fastq.gz	HADS_20210820_H0000_MGX_xHP1_054_R2_001.fastq.gz	SRR31942757	SAMN46182448	21703045	NA	NA	NA	NA	NA	NA	NA	NA	NA	NA	NA	NA	NA	94.3	20455467
Short-read metagenome	HADS_20210820_H0130_MGX_STO1_055	HADS_20210820_H0130_MGX_STO1_055_R1_001.fastq.gz	HADS_20210820_H0130_MGX_STO1_055_R2_001.fastq.gz	SRR31942756	SAMN46182449	34799094	NA	NA	NA	NA	NA	NA	NA	NA	NA	NA	NA	NA	NA	94.4	32858664
Short-read metagenome	HADS_20210820_H0300_MGX_STO1_057	HADS_20210820_H0300_MGX_STO1_057_R1_001.fastq.gz	HADS_20210820_H0300_MGX_STO1_057_R2_001.fastq.gz	SRR31942755	SAMN46182450	32962477	NA	NA	NA	NA	NA	NA	NA	NA	NA	NA	NA	NA	NA	95.2	31377521
Short-read metagenome	HADS_20210820_H0300_MGX_xHP1_058	HADS_20210820_H0300_MGX_xHP1_058_R1_001.fastq.gz	HADS_20210820_H0300_MGX_xHP1_058_R2_001.fastq.gz	SRR31942754	SAMN46182451	27105440	NA	NA	NA	NA	NA	NA	NA	NA	NA	NA	NA	NA	NA	94.5	25615950
Short-read metagenome	HADS_20210820_H0430_MGX_STO1_059	HADS_20210820_H0430_MGX_STO1_059_R1_001.fastq.gz	HADS_20210820_H0430_MGX_STO1_059_R2_001.fastq.gz	SRR31942753	SAMN46182452	35946498	NA	NA	NA	NA	NA	NA	NA	NA	NA	NA	NA	NA	NA	94.6	34005142
Short-read metagenome	HADS_20210820_H0430_MGX_xHP1_060	HADS_20210820_H0430_MGX_xHP1_060_R1_001.fastq.gz	HADS_20210820_H0430_MGX_xHP1_060_R2_001.fastq.gz	SRR31942751	SAMN46182453	35087414	NA	NA	NA	NA	NA	NA	NA	NA	NA	NA	NA	NA	NA	93.7	32871746
Short-read metagenome	HADS_20210820_H0600_MGX_STO1_061	HADS_20210820_H0600_MGX_STO1_061_R1_001.fastq.gz	HADS_20210820_H0600_MGX_STO1_061_R2_001.fastq.gz	SRR31942750	SAMN46182454	30769368	NA	NA	NA	NA	NA	NA	NA	NA	NA	NA	NA	NA	NA	95.1	29275355
Short-read metagenome	HADS_20210820_H0600_MGX_xHP1_062	HADS_20210820_H0600_MGX_xHP1_062_R1_001.fastq.gz	HADS_20210820_H0600_MGX_xHP1_062_R2_001.fastq.gz	SRR31942749	SAMN46182455	27621548	NA	NA	NA	NA	NA	NA	NA	NA	NA	NA	NA	NA	NA	94.9	26199834
Short-read metagenome	HADS_20210820_H0730_MGX_STO1_063	HADS_20210820_H0730_MGX_STO1_063_R1_001.fastq.gz	HADS_20210820_H0730_MGX_STO1_063_R2_001.fastq.gz	SRR31942748	SAMN46182456	25755245	NA	NA	NA	NA	NA	NA	NA	NA	NA	NA	NA	NA	NA	93.8	24150821
Short-read metagenome	HADS_20210820_H0730_MGX_xHP1_064	HADS_20210820_H0730_MGX_xHP1_064_R1_001.fastq.gz	HADS_20210820_H0730_MGX_xHP1_064_R2_001.fastq.gz	SRR31942747	SAMN46182457	31355060	NA	NA	NA	NA	NA	NA	NA	NA	NA	NA	NA	NA	NA	93.6	29358304
Short-read metagenome	HADS_20210820_H0900_MGX_STO1_065	HADS_20210820_H0900_MGX_STO1_065_R1_001.fastq.gz	HADS_20210820_H0900_MGX_STO1_065_R2_001.fastq.gz	SRR31942746	SAMN46182458	34007915	NA	NA	NA	NA	NA	NA	NA	NA	NA	NA	NA	NA	NA	94.1	31988216
Short-read metagenome	HADS_20210820_H0900_MGX_xHP1_066	HADS_20210820_H0900_MGX_xHP1_066_R1_001.fastq.gz	HADS_20210820_H0900_MGX_xHP1_066_R2_001.fastq.gz	SRR31942745	SAMN46182459	25212061	NA	NA	NA	NA	NA	NA	NA	NA	NA	NA	NA	NA	NA	94.2	23759156
Short-read metagenome	HADS_20201223_H0900_MGX_STO1_743	HADS_20201223_H0900_MGX_STO1_743_R1_001.fastq.gz	HADS_20201223_H0900_MGX_STO1_743_R2_001.fastq.gz	SRR31808381	SAMN35028281	88553833	NA	NA	NA	NA	NA	NA	NA	NA	NA	NA	NA	NA	NA	93.8	83032317
Short-read metagenome	HADS_20201223_H1200_MGX_xHP1_747	HADS_20201223_H1200_MGX_xHP1_747_R1_001.fastq.gz	HADS_20201223_H1200_MGX_xHP1_747_R2_001.fastq.gz	SRR31808382	SAMN35028274	78412968	NA	NA	NA	NA	NA	NA	NA	NA	NA	NA	NA	NA	NA	93.9	73618901
Short-read metagenome	HADS_20210524_H0900_MGX_STO1_813	HADS_20210524_H0900_MGX_STO1_813_R1_001.fastq.gz	HADS_20210524_H0900_MGX_STO1_813_R2_001.fastq.gz	SRR31808379	SAMN35028315	102339479	NA	NA	NA	NA	NA	NA	NA	NA	NA	NA	NA	NA	NA	94.1	96298911
Short-read metagenome	HADS_20210524_H1200_MGX_xHP1_817	HADS_20210524_H1200_MGX_xHP1_817_R1_001.fastq.gz	HADS_20210524_H1200_MGX_xHP1_817_R2_001.fastq.gz	SRR31808380	SAMN35028307	164725819	NA	NA	NA	NA	NA	NA	NA	NA	NA	NA	NA	NA	NA	93.5	153998781

## Sheet: MAG Data
Taxonomic assignment, quality scores, and accession information for metagenome-assembled genomes (MAGs). High-quality short-read MAGs were submitted to NCBI, whereas other MAGs are available via FigShare. N/A in the closest genome reference column signifies that the genome falls outside the ANI radius (95% ANI). N/A in the closest placement reference column indicates that the genome was not place…
Assembly	bin_name	Final_Bin_Name	t_domain	t_phylum	t_class	t_order	t_family	t_genus	t_species	classification	MAG_Quality	CheckM_Completeness	CheckM_Contamination	CheckM_Strain_heterogeneity	Total length (bp)	GC(%)	Contig_count	N50	Contig_type	file_name	Hosted_by	NCBI_BioSample	NCBI_BioProject	NCBI_SRA	NCBI_Organism	closest_genome_reference	closest_genome_reference_radius	closest_genome_taxonomy	closest_genome_ani	closest_genome_af	closest_placement_reference	closest_placement_radius	closest_placement_taxonomy	closest_placement_ani	closest_placement_af	pplacer_taxonomy	classification_method	note	other_related_references	msa_percent	translation_table	red_value	warnings	ar53.number_unique_genes	ar53.number_multiple_genes	ar53.number_multiple_unique_genes	ar53.number_missing_genes	bac120.number_unique_genes	bac120.number_multiple_genes
STO1_MGX_short_read	STO1_bin.450	STO1-SR-COASSEMBLY-BIN-450	d__Bacteria	p__Bacteroidota	c__Bacteroidia	o__Flavobacteriales	f__UBA7312	g__GCA-2862585	s__	d__Bacteria;p__Bacteroidota;c__Bacteroidia;o__Flavobacteriales;f__UBA7312;g__GCA-2862585;s__	High (>90% completeness, <5% contamination)	99.46	0	0	1724516	33.65	28	103376	linear (l)	STO1_bin.450.fa	https://www.ncbi.nlm.nih.gov/bioproject/PRJNA1235278/	SAMN47472035	PRJNA1235278	JBMHBP000000000	Flavobacteriales bacterium STO1_bin.450	N/A	N/A	N/A	N/A	N/A	N/A	N/A	N/A	N/A	N/A	d__Bacteria;p__Bacteroidota;c__Bacteroidia;o__Flavobacteriales;f__UBA7312;g__GCA-2862585;s__	taxonomic novelty determined using RED	classification based on placement in class-level tree	N/A	97.54	11	0.93803	N/A	7	0	0	46	119	0
STO1_MGX_short_read	STO1_bin.363	STO1-SR-COASSEMBLY-BIN-363	d__Bacteria	p__Verrucomicrobiota	c__Verrucomicrobiae	o__Verrucomicrobiales	f__Akkermansiaceae	g__SW10	s__	d__Bacteria;p__Verrucomicrobiota;c__Verrucomicrobiae;o__Verrucomicrobiales;f__Akkermansiaceae;g__SW10;s__	High (>90% completeness, <5% contamination)	99.32	1.02	0	3190003	53.68	45	126711	linear (l)	STO1_bin.363.fa	https://www.ncbi.nlm.nih.gov/bioproject/PRJNA1235278/	SAMN47472036	PRJNA1235278	JBMHBQ000000000	Akkermansiaceae bacterium STO1_bin.363	N/A	N/A	N/A	N/A	N/A	N/A	N/A	N/A	N/A	N/A	d__Bacteria;p__Verrucomicrobiota;c__Verrucomicrobiae;o__Verrucomicrobiales;f__Akkermansiaceae;g__SW10;s__	taxonomic classification fully defined by topology	classification based on placement in class-level tree	N/A	89.51	11	0.93345	N/A	7	0	0	46	110	4
STO1_MGX_short_read	STO1_bin.50	STO1-SR-COASSEMBLY-BIN-050	d__Bacteria	p__Verrucomicrobiota	c__Verrucomicrobiae	o__Opitutales	f__Coraliomargaritaceae	g__Lentimonas	s__	d__Bacteria;p__Verrucomicrobiota;c__Verrucomicrobiae;o__Opitutales;f__Coraliomargaritaceae;g__Lentimonas;s__	High (>90% completeness, <5% contamination)	98.99	0.68	100	2254912	51.37	25	274291	linear (l)	STO1_bin.50.fa	https://www.ncbi.nlm.nih.gov/bioproject/PRJNA1235278/	SAMN47472037	PRJNA1235278	JBMHBR000000000	Lentimonas sp. STO1_bin.50	N/A	N/A	N/A	N/A	N/A	N/A	N/A	N/A	N/A	N/A	d__Bacteria;p__Verrucomicrobiota;c__Verrucomicrobiae;o__Opitutales;f__Coraliomargaritaceae;g__Lentimonas;s__	taxonomic classification fully defined by topology	classification based on placement in class-level tree	N/A	90.92	11	0.96516	N/A	7	0	0	46	112	1
STO1_MGX_short_read	STO1_bin.215	STO1-SR-COASSEMBLY-BIN-215	d__Bacteria	p__Planctomycetota	c__Planctomycetia	o__Pirellulales	f__Pirellulaceae	g__Rubripirellula	s__Rubripirellula sp012270385	d__Bacteria;p__Planctomycetota;c__Planctomycetia;o__Pirellulales;f__Pirellulaceae;g__Rubripirellula;s__Rubripirellula sp012270385	High (>90% completeness, <5% contamination)	98.46	0	0	5432609	49.86	292	33407	linear (l)	STO1_bin.215.fa	https://www.ncbi.nlm.nih.gov/bioproject/PRJNA1235278/	SAMN47472038	PRJNA1235278	JBMHBS000000000	Rubripirellula sp. STO1_bin.215	GCA_012270385.1	95	d__Bacteria;p__Planctomycetota;c__Planctomycetia;o__Pirellulales;f__Pirellulaceae;g__Rubripirellula;s__Rubripirellula sp012270385	98.3	0.933	GCA_012270385.1	95	d__Bacteria;p__Planctomycetota;c__Planctomycetia;o__Pirellulales;f__Pirellulaceae;g__Rubripirellula;s__Rubripirellula sp012270385	98.3	0.933	d__Bacteria;p__Planctomycetota;c__Planctomycetia;o__Pirellulales;f__Pirellulaceae;g__Rubripirellula;s__	taxonomic classification defined by topology and ANI	topological placement and ANI have congruent species assignments	N/A	85.28	11	N/A	N/A	7	0	0	46	105	3
STO1_MGX_short_read	STO1_bin.284	STO1-SR-COASSEMBLY-BIN-284	d__Bacteria	p__Verrucomicrobiota	c__Verrucomicrobiae	o__Opitutales	f__Coraliomargaritaceae	g__UBA7374	s__	d__Bacteria;p__Verrucomicrobiota;c__Verrucomicrobiae;o__Opitutales;f__Coraliomargaritaceae;g__UBA7374;s__	High (>90% completeness, <5% contamination)	97.97	1.35	0	2111024	50.89	18	192668	linear (l)	STO1_bin.284.fa	https://www.ncbi.nlm.nih.gov/bioproject/PRJNA1235278/	SAMN47472039	PRJNA1235278	JBMHBT000000000	Coraliomargaritaceae bacterium STO1_bin.284	N/A	N/A	N/A	N/A	N/A	N/A	N/A	N/A	N/A	N/A	d__Bacteria;p__Verrucomicrobiota;c__Verrucomicrobiae;o__Opitutales;f__Coraliomargaritaceae;g__UBA7374;s__	taxonomic novelty determined using RED	classification based on placement in class-level tree	N/A	89.29	11	0.96541	N/A	7	0	0	46	110	2
STO1_MGX_short_read	STO1_bin.356	STO1-SR-COASSEMBLY-BIN-356	d__Bacteria	p__Verrucomicrobiota	c__Verrucomicrobiae	o__Verrucomicrobiales	f__Akkermansiaceae	g__SW10	s__	d__Bacteria;p__Verrucomicrobiota;c__Verrucomicrobiae;o__Verrucomicrobiales;f__Akkermansiaceae;g__SW10;s__	High (>90% completeness, <5% contamination)	97.96	2.73	77.78	4698494	55.72	366	18259	linear (l)	STO1_bin.356.fa	https://www.ncbi.nlm.nih.gov/bioproject/PRJNA1235278/	SAMN47472040	PRJNA1235278	JBMHBU000000000	Akkermansiaceae bacterium STO1_bin.356	N/A	N/A	N/A	N/A	N/A	N/A	N/A	N/A	N/A	N/A	d__Bacteria;p__Verrucomicrobiota;c__Verrucomicrobiae;o__Verrucomicrobiales;f__Akkermansiaceae;g__SW10;s__	taxonomic classification fully defined by topology	classification based on placement in class-level tree	N/A	87.47	11	0.97234	N/A	7	0	0	46	109	5
STO1_MGX_short_read	STO1_bin.336	STO1-SR-COASSEMBLY-BIN-336	d__Bacteria	p__Planctomycetota	c__Planctomycetia	o__Pirellulales	f__Pirellulaceae	g__UBA721	s__UBA721 sp002701385	d__Bacteria;p__Planctomycetota;c__Planctomycetia;o__Pirellulales;f__Pirellulaceae;g__UBA721;s__UBA721 sp002701385	High (>90% completeness, <5% contamination)	97.58	3.53	66.67	4380143	48.46	305	22574	linear (l)	STO1_bin.336.fa	https://www.ncbi.nlm.nih.gov/bioproject/PRJNA1235278/	SAMN47472041	PRJNA1235278	JBMHBV000000000	Pirellulaceae bacterium STO1_bin.336	GCA_002701385.1	95	d__Bacteria;p__Planctomycetota;c__Planctomycetia;o__Pirellulales;f__Pirellulaceae;g__UBA721;s__UBA721 sp002701385	97.63	0.928	GCA_002701385.1	95	d__Bacteria;p__Planctomycetota;c__Planctomycetia;o__Pirellulales;f__Pirellulaceae;g__UBA721;s__UBA721 sp002701385	97.63	0.928	d__Bacteria;p__Planctomycetota;c__Planctomycetia;o__Pirellulales;f__Pirellulaceae;g__UBA721;s__	taxonomic classification defined by topology and ANI	topological placement and ANI have congruent species assignments	GCA_938082855.1, s__UBA721 sp938082855, 95.0, 90.81, 0.758	83.87	11	N/A	N/A	8	0	0	45	104	4
STO1_MGX_short_read	STO1_bin.153	STO1-SR-COASSEMBLY-BIN-153	d__Bacteria	p__Pseudomonadota	c__Alphaproteobacteria	o__Puniceispirillales	f__Puniceispirillaceae	g__JADHLK01	s__	d__Bacteria;p__Pseudomonadota;c__Alphaproteobacteria;o__Puniceispirillales;f__Puniceispirillaceae;g__JADHLK01;s__	High (>90% completeness, <5% contamination)	97.45	1.75	14.29	2118029	50.85	119	29078	linear (l)	STO1_bin.153.fa	https://www.ncbi.nlm.nih.gov/bioproject/PRJNA1235278/	SAMN47472042	PRJNA1235278	JBMHBW000000000	Candidatus Puniceispirillaceae bacterium STO1_bin.153	N/A	N/A	N/A	N/A	N/A	N/A	N/A	N/A	N/A	N/A	d__Bacteria;p__Pseudomonadota;c__Alphaproteobacteria;o__Puniceispirillales;f__Puniceispirillaceae;g__JADHLK01;s__	taxonomic novelty determined using RED	classification based on placement in class-level tree	N/A	90.31	11	0.8792	N/A	7	0	0	46	111	2
STO1_MGX_short_read	STO1_bin.457	STO1-SR-COASSEMBLY-BIN-457	d__Bacteria	p__Pseudomonadota	c__Alphaproteobacteria	o__Puniceispirillales	f__Puniceispirillaceae	g__UBA685	s__	d__Bacteria;p__Pseudomonadota;c__Alphaproteobacteria;o__Puniceispirillales;f__Puniceispirillaceae;g__UBA685;s__	High (>90% completeness, <5% contamination)	97.38	2.26	50	2101863	46.92	68	70085	linear (l)	STO1_bin.457.fa	https://www.ncbi.nlm.nih.gov/bioproject/PRJNA1235278/	SAMN47472043	PRJNA1235278	JBMHBX000000000	Candidatus Puniceispirillaceae bacterium STO1_bin.457	N/A	N/A	N/A	N/A	N/A	N/A	N/A	N/A	N/A	N/A	d__Bacteria;p__Pseudomonadota;c__Alphaproteobacteria;o__Puniceispirillales;f__Puniceispirillaceae;g__UBA685;s__	taxonomic classification fully defined by topology	classification based on placement in class-level tree	N/A	77.58	11	0.96222	N/A	3	0	0	50	96	4
STO1_MGX_short_read	STO1_bin.414	STO1-SR-COASSEMBLY-BIN-414	d__Bacteria	p__Pseudomonadota	c__Alphaproteobacteria	o__Parvibaculales	f__RS24	g__JAPPQG01	s__	d__Bacteria;p__Pseudomonadota;c__Alphaproteobacteria;o__Parvibaculales;f__RS24;g__JAPPQG01;s__	High (>90% completeness, <5% contamination)	96.81	0	0	1815211	56.03	10	320364	linear (l)	STO1_bin.414.fa	https://www.ncbi.nlm.nih.gov/bioproject/PRJNA1235278/	SAMN47472044	PRJNA1235278	JBMHBY000000000	Parvibaculales bacterium STO1_bin.414	N/A	N/A	N/A	N/A	N/A	N/A	N/A	N/A	N/A	N/A	d__Bacteria;p__Pseudomonadota;c__Alphaproteobacteria;o__Parvibaculales;f__RS24;g__JAPPQG01;s__	taxonomic novelty determined using RED	classification based on placement in class-level tree	N/A	92.59	11	0.86857	N/A	5	0	0	48	112	0
STO1_MGX_short_read	STO1_bin.424	STO1-SR-COASSEMBLY-BIN-424	d__Bacteria	p__Bacteroidota	c__Bacteroidia	o__Flavobacteriales	f__Flavobacteriaceae	g__CAJXUB01	s__	d__Bacteria;p__Bacteroidota;c__Bacteroidia;o__Flavobacteriales;f__Flavobacteriaceae;g__CAJXUB01;s__	High (>90% completeness, <5% contamination)	96.64	1.52	28.57	1849334	36.65	40	89681	linear (l)	STO1_bin.424.fa	https://www.ncbi.nlm.nih.gov/bioproject/PRJNA1235278/	SAMN47472045	PRJNA1235278	JBMHBZ000000000	Flavobacteriaceae bacterium STO1_bin.424	N/A	N/A	N/A	N/A	N/A	N/A	N/A	N/A	N/A	N/A	d__Bacteria;p__Bacteroidota;c__Bacteroidia;o__Flavobacteriales;f__Flavobacteriaceae;g__CAJXUB01;s__	taxonomic novelty determined using RED	classification based on placement in class-level tree	N/A	94.9	11	0.96317	N/A	7	0	0	46	116	3
STO1_MGX_short_read	STO1_bin.255	STO1-SR-COASSEMBLY-BIN-255	d__Bacteria	p__Planctomycetota	c__Planctomycetia	o__Pirellulales	f__Pirellulaceae	g__GCA-2862225	s__GCA-2862225 sp002862225	d__Bacteria;p__Planctomycetota;c__Planctomycetia;o__Pirellulales;f__Pirellulaceae;g__GCA-2862225;s__GCA-2862225 sp002862225	High (>90% completeness, <5% contamination)	96.4	0.59	0	5199975	53.49	177	64541	linear (l)	STO1_bin.255.fa	https://www.ncbi.nlm.nih.gov/bioproject/PRJNA1235278/	SAMN47472046	PRJNA1235278	JBMHCA000000000	Pirellulaceae bacterium STO1_bin.255	GCA_022448315.1	95	d__Bacteria;p__Planctomycetota;c__Planctomycetia;o__Pirellulales;f__Pirellulaceae;g__GCA-2862225;s__GCA-2862225 sp002862225	99.59	0.941	GCA_022448315.1	95	d__Bacteria;p__Planctomycetota;c__Planctomycetia;o__Pirellulales;f__Pirellulaceae;g__GCA-2862225;s__GCA-2862225 sp002862225	99.59	0.941	d__Bacteria;p__Planctomycetota;c__Planctomycetia;o__Pirellulales;f__Pirellulaceae;g__;s__	taxonomic classification defined by topology and ANI	topological placement and ANI have congruent species assignments	N/A	85.72	11	N/A	N/A	7	0	0	46	105	3
STO1_MGX_short_read	STO1_bin.254	STO1-SR-COASSEMBLY-BIN-254	d__Bacteria	p__Pseudomonadota	c__Gammaproteobacteria	o__Pseudomonadales	f__Porticoccaceae	g__HTCC2207	s__	d__Bacteria;p__Pseudomonadota;c__Gammaproteobacteria;o__Pseudomonadales;f__Porticoccaceae;g__HTCC2207;s__	High (>90% completeness, <5% contamination)	96.36	0	0	1442075	42.18	14	253919	linear (l)	STO1_bin.254.fa	https://www.ncbi.nlm.nih.gov/bioproject/PRJNA1235278/	SAMN47472047	PRJNA1235278	JBMHCB000000000	Porticoccaceae bacterium STO1_bin.254	N/A	N/A	N/A	N/A	N/A	N/A	N/A	N/A	N/A	N/A	d__Bacteria;p__Pseudomonadota;c__Gammaproteobacteria;o__Pseudomonadales;f__Porticoccaceae;g__HTCC2207;s__	taxonomic classification defined by topology and ANI	classification based on placement in class-level tree	GCA_029246925.1, s__HTCC2207 sp029246925, 95.0, 82.42, 0.374; GCA_949487135.1, s__HTCC2207 sp949487135, 95.0, 81.53, 0.339; GCA_002469845.1, s__HTCC2207 sp002469845, 95.0, 80.82, 0.231; GCA_938092205.1, s__HTCC2207 sp938092205, 95.0, 80.25, 0.232; GCA_024644585.1, s__HTCC2207 sp024644585, 95.0, 79.83, 0.156; GCA_029248755.1, s__HTCC2207 sp029248755, 95.0, 79.76, 0.252	98.45	11	0.97135	N/A	7	0	0	46	119	1
STO1_MGX_short_read	STO1_bin.133	STO1-SR-COASSEMBLY-BIN-133	d__Bacteria	p__Pseudomonadota	c__Alphaproteobacteria	o__Puniceispirillales	f__Puniceispirillaceae	g__UBA685	s__	d__Bacteria;p__Pseudomonadota;c__Alphaproteobacteria;o__Puniceispirillales;f__Puniceispirillaceae;g__UBA685;s__	High (>90% completeness, <5% contamination)	96.33	3.28	11.11	2090415	45.18	49	75045	linear (l)	STO1_bin.133.fa	https://www.ncbi.nlm.nih.gov/bioproject/PRJNA1235278/	SAMN47472048	PRJNA1235278	JBMHCC000000000	Candidatus Puniceispirillaceae bacterium STO1_bin.133	N/A	N/A	N/A	N/A	N/A	N/A	N/A	N/A	N/A	N/A	d__Bacteria;p__Pseudomonadota;c__Alphaproteobacteria;o__Puniceispirillales;f__Puniceispirillaceae;g__UBA685;s__	taxonomic classification fully defined by topology	classification based on placement in class-level tree	N/A	84.11	11	0.93344	N/A	4	0	0	49	102	3
STO1_MGX_short_read	STO1_bin.125	STO1-SR-COASSEMBLY-BIN-125	d__Bacteria	p__Bacteroidota	c__Bacteroidia	o__Flavobacteriales	f__UBA7312	g__JABAYQ01	s__	d__Bacteria;p__Bacteroidota;c__Bacteroidia;o__Flavobacteriales;f__UBA7312;g__JABAYQ01;s__	High (>90% completeness, <5% contamination)	95.7	0	0	1630476	31.01	11	229295	linear (l)	STO1_bin.125.fa	https://www.ncbi.nlm.nih.gov/bioproject/PRJNA1235278/	SAMN47472049	PRJNA1235278	JBMHCD000000000	Flavobacteriales bacterium STO1_bin.125	N/A	N/A	N/A	N/A	N/A	N/A	N/A	N/A	N/A	N/A	d__Bacteria;p__Bacteroidota;c__Bacteroidia;o__Flavobacteriales;f__UBA7312;g__JABAYQ01;s__	taxonomic novelty determined using RED	classification based on placement in class-level tree	N/A	96.15	11	0.92383	N/A	7	0	0	46	117	0
STO1_MGX_short_read	STO1_bin.113	STO1-SR-COASSEMBLY-BIN-113	d__Bacteria	p__Bacteroidota	c__Bacteroidia	o__Chitinophagales	f__UBA8649	g__UBA8649	s__	d__Bacteria;p__Bacteroidota;c__Bacteroidia;o__Chitinophagales;f__UBA8649;g__UBA8649;s__	High (>90% completeness, <5% contamination)	94.09	0.9	66.67	2004323	43.33	55	76864	linear (l)	STO1_bin.113.fa	https://www.ncbi.nlm.nih.gov/bioproject/PRJNA1235278/	SAMN47472050	PRJNA1235278	JBMHCE000000000	Chitinophagales bacterium STO1_bin.113	N/A	N/A	N/A	N/A	N/A	N/A	N/A	N/A	N/A	N/A	d__Bacteria;p__Bacteroidota;c__Bacteroidia;o__Chitinophagales;f__UBA8649;g__UBA8649;s__	taxonomic novelty determined using RED	classification based on placement in class-level tree	N/A	93.09	11	0.9807	N/A	7	0	0	46	115	1
STO1_MGX_short_read	STO1_bin.469	STO1-SR-COASSEMBLY-BIN-469	d__Bacteria	p__Actinomycetota	c__Acidimicrobiia	o__Acidimicrobiales	f__Ilumatobacteraceae	g__Casp-actino5	s__Casp-actino5 sp002727235	d__Bacteria;p__Actinomycetota;c__Acidimicrobiia;o__Acidimicrobiales;f__Ilumatobacteraceae;g__Casp-actino5;s__Casp-actino5 sp002727235	High (>90% completeness, <5% contamination)	94.02	1.28	0	2096397	56.58	33	134475	linear (l)	STO1_bin.469.fa	https://www.ncbi.nlm.nih.gov/bioproject/PRJNA1235278/	SAMN47472051	PRJNA1235278	JBMHCF000000000	Ilumatobacteraceae bacterium STO1_bin.469	GCA_002727235.1	95	d__Bacteria;p__Actinomycetota;c__Acidimicrobiia;o__Acidimicrobiales;f__Ilumatobacteraceae;g__Casp-actino5;s__Casp-actino5 sp002727235	95.56	0.927	N/A	N/A	N/A	N/A	N/A	d__Bacteria;p__Actinomycetota;c__Acidimicrobiia;o__Acidimicrobiales;f__Ilumatobacteraceae;g__Casp-actino5;s__	taxonomic classification defined by topology and ANI	topological placement and ANI have incongruent species assignments	GCA_002727235.1, s__Casp-actino5 sp002727235, 95.0, 95.56, 0.927; GCA_012269985.1, s__Casp-actino5 sp012269985, 95.0, 93.63, 0.913; GCA_937897105.1, s__Casp-actino5 sp937897105, 95.0, 91.88, 0.862; GCA_022425725.1, s__Casp-actino5 sp022425725, 95.0, 91.6, 0.808; GCA_002501485.1, s__Casp-actino5 sp002501485, 95.0, 90.82, 0.849	94.72	11	N/A	N/A	7	0	0	46	117	1
STO1_MGX_short_read	STO1_bin.383	STO1-SR-COASSEMBLY-BIN-383	d__Bacteria	p__Bacteroidota	c__Bacteroidia	o__Flavobacteriales	f__Flavobacteriaceae	g__UBA11891	s__	d__Bacteria;p__Bacteroidota;c__Bacteroidia;o__Flavobacteriales;f__Flavobacteriaceae;g__UBA11891;s__	High (>90% completeness, <5% contamination)	93.57	1.86	11.11	2287069	41.4	63	154332	linear (l)	STO1_bin.383.fa	https://www.ncbi.nlm.nih.gov/bioproject/PRJNA1235278/	SAMN47472052	PRJNA1235278	JBMHCG000000000	Flavobacteriaceae bacterium STO1_bin.383	N/A	N/A	N/A	N/A	N/A	N/A	N/A	N/A	N/A	N/A	d__Bacteria;p__Bacteroidota;c__Bacteroidia;o__Flavobacteriales;f__Flavobacteriaceae;g__UBA11891;s__	taxonomic classification fully defined by topology	classification based on placement in class-level tree	N/A	98.13	11	0.96541	N/A	7	0	0	46	120	0
STO1_MGX_short_read	STO1_bin.45	STO1-SR-COASSEMBLY-BIN-045	d__Bacteria	p__Pseudomonadota	c__Alphaproteobacteria	o__Puniceispirillales	f__Puniceispirillaceae	g__UBA8309	s__	d__Bacteria;p__Pseudomonadota;c__Alphaproteobacteria;o__Puniceispirillales;f__Puniceispirillaceae;g__UBA8309;s__	High (>90% completeness, <5% contamination)	93.48	1.42	25	2683251	62.21	190	22057	linear (l)	STO1_bin.45.fa	https://www.ncbi.nlm.nih.gov/bioproject/PRJNA1235278/	SAMN47472053	PRJNA1235278	JBMHCH000000000	Candidatus Puniceispirillaceae bacterium STO1_bin.45	N/A	N/A	N/A	N/A	N/A	GCA_002457745.1	95	d__Bacteria;p__Pseudomonadota;c__Alphaproteobacteria;o__Puniceispirillales;f__Puniceispirillaceae;g__UBA8309;s__UBA8309 sp002457745	84.65	0.504	d__Bacteria;p__Pseudomonadota;c__Alphaproteobacteria;o__Puniceispirillales;f__Puniceispirillaceae;g__UBA8309;s__	taxonomic classification defined by topology and ANI	classification based on placement in class-level tree	GCA_011522725.1, s__UBA8309 sp001627655, 95.0, 82.42, 0.326; GCA_022425565.1, s__UBA8309 sp022425565, 95.0, 82.4, 0.187; GCA_913048595.1, s__UBA8309 sp913048595, 95.0, 81.92, 0.297; GCA_004213025.1, s__UBA8309 sp004213025, 95.0, 80.65, 0.199	83.83	11	0.9691	Genome not assigned to closest species as it falls outside its pre-defined ANI radius	5	0	0	48	104	1
STO1_MGX_short_read	STO1_bin.292	STO1-SR-COASSEMBLY-BIN-292	d__Bacteria	p__Myxococcota	c__UBA796	o__UBA796	f__UBA796	g__	s__	d__Bacteria;p__Myxococcota;c__UBA796;o__UBA796;f__UBA796;g__;s__	High (>90% completeness, <5% contamination)	92.55	2.19	0	5354010	46.96	61	154283	linear (l)	STO1_bin.292.fa	https://www.ncbi.nlm.nih.gov/bioproject/PRJNA1235278/	SAMN47472054	PRJNA1235278	JBMHCI000000000	Myxococcota bacterium STO1_bin.292	N/A	N/A	N/A	N/A	N/A	N/A	N/A	N/A	N/A	N/A	d__Bacteria;p__Myxococcota;c__UBA796;o__UBA796;f__UBA796;g__;s__	taxonomic novelty determined using RED	classification based on placement in class-level tree	N/A	91.9	11	0.85089	N/A	7	0	0	46	112	4
STO1_MGX_short_read	STO1_bin.434	STO1-SR-COASSEMBLY-BIN-434	d__Bacteria	p__Verrucomicrobiota	c__Verrucomicrobiae	o__Verrucomicrobiales	f__DEV007	g__EC70	s__EC70 sp002684575	d__Bacteria;p__Verrucomicrobiota;c__Verrucomicrobiae;o__Verrucomicrobiales;f__DEV007;g__EC70;s__EC70 sp002684575	High (>90% completeness, <5% contamination)	92.55	3.74	50	3064547	38.53	366	11673	linear (l)	STO1_bin.434.fa	https://www.ncbi.nlm.nih.gov/bioproject/PRJNA1235278/	SAMN47472055	PRJNA1235278	JBMHCJ000000000	Verrucomicrobiales bacterium STO1_bin.434	GCA_002684575.1	95	d__Bacteria;p__Verrucomicrobiota;c__Verrucomicrobiae;o__Verrucomicrobiales;f__DEV007;g__EC70;s__EC70 sp002684575	95.55	0.745	GCA_002684575.1	95	d__Bacteria;p__Verrucomicrobiota;c__Verrucomicrobiae;o__Verrucomicrobiales;f__DEV007;g__EC70;s__EC70 sp002684575	95.55	0.745	d__Bacteria;p__Verrucomicrobiota;c__Verrucomicrobiae;o__Verrucomicrobiales;f__DEV007;g__EC70;s__	taxonomic classification defined by topology and ANI	topological placement and ANI have congruent species assignments	GCA_013911195.1, s__EC70 sp013911195, 95.0, 91.91, 0.743	72.53	11	N/A	N/A	5	0	0	48	91	6
STO1_MGX_short_read	STO1_bin.136	STO1-SR-COASSEMBLY-BIN-136	d__Bacteria	p__Pseudomonadota	c__Alphaproteobacteria	o__Puniceispirillales	f__Puniceispirillaceae	g__JADHLI01	s__	d__Bacteria;p__Pseudomonadota;c__Alphaproteobacteria;o__Puniceispirillales;f__Puniceispirillaceae;g__JADHLI01;s__	High (>90% completeness, <5% contamination)	92.36	1.53	75	2028918	50.23	202	13099	linear (l)	STO1_bin.136.fa	https://www.ncbi.nlm.nih.gov/bioproject/PRJNA1235278/	SAMN47472056	PRJNA1235278	JBMHCK000000000	Candidatus Puniceispirillaceae bacterium STO1_bin.136	N/A	N/A	N/A	N/A	N/A	N/A	N/A	N/A	N/A	N/A	d__Bacteria;p__Pseudomonadota;c__Alphaproteobacteria;o__Puniceispirillales;f__Puniceispirillaceae;g__JADHLI01;s__	taxonomic classification fully defined by topology	classification based on placement in class-level tree	N/A	80.08	11	0.97063	N/A	3	0	0	50	99	2
STO1_MGX_short_read	STO1_bin.324	STO1-SR-COASSEMBLY-BIN-324	d__Bacteria	p__Myxococcota	c__UBA796	o__UBA796	f__GCA-2862545	g__JARACJ01	s__	d__Bacteria;p__Myxococcota;c__UBA796;o__UBA796;f__GCA-2862545;g__JARACJ01;s__	High (>90% completeness, <5% contamination)	91.46	3.45	33.33	3965077	63.06	354	15418	linear (l)	STO1_bin.324.fa	https://www.ncbi.nlm.nih.gov/bioproject/PRJNA1235278/	SAMN47472057	PRJNA1235278	JBMHCL000000000	Myxococcota bacterium STO1_bin.324	N/A	N/A	N/A	N/A	N/A	N/A	N/A	N/A	N/A	N/A	d__Bacteria;p__Myxococcota;c__UBA796;o__UBA796;f__GCA-2862545;g__JARACJ01;s__	taxonomic novelty determined using RED	classification based on placement in class-level tree	N/A	85.74	11	0.86848	N/A	6	0	0	47	106	7
STO1_MGX_short_read	STO1_bin.242	STO1-SR-COASSEMBLY-BIN-242	d__Bacteria	p__Pseudomonadota	c__Alphaproteobacteria	o__Parvibaculales	f__RS24	g__UBA8337	s__	d__Bacteria;p__Pseudomonadota;c__Alphaproteobacteria;o__Parvibaculales;f__RS24;g__UBA8337;s__	High (>90% completeness, <5% contamination)	90.19	1.75	80	1758188	55.98	147	16737	linear (l)	STO1_bin.242.fa	https://www.ncbi.nlm.nih.gov/bioproject/PRJNA1235278/	SAMN47472058	PRJNA1235278	JBMHCM000000000	Parvibaculales bacterium STO1_bin.242	N/A	N/A	N/A	N/A	N/A	N/A	N/A	N/A	N/A	N/A	d__Bacteria;p__Pseudomonadota;c__Alphaproteobacteria;o__Parvibaculales;f__RS24;g__UBA8337;s__	taxonomic classification fully defined by topology	classification based on placement in class-level tree	N/A	82.6	11	0.92849	N/A	3	0	0	50	101	2
STO1_MGX_short_read	STO1_bin.251	STO1-SR-COASSEMBLY-BIN-251	d__Bacteria	p__Pseudomonadota	c__Alphaproteobacteria	o__Puniceispirillales	f__Puniceispirillaceae	g__UBA8309	s__	d__Bacteria;p__Pseudomonadota;c__Alphaproteobacteria;o__Puniceispirillales;f__Puniceispirillaceae;g__UBA8309;s__	Medium (>70% completeness, <10% contamination)	93.55	6.26	5.56	2454232	57.65	85	58557	linear (l)	STO1_bin.251.fa	https://doi.org/10.6084/m9.figshare.28784762	NA	NA	NA	NA	N/A	N/A	N/A	N/A	N/A	N/A	N/A	N/A	N/A	N/A	d__Bacteria;p__Pseudomonadota;c__Alphaproteobacteria;o__Puniceispirillales;f__Puniceispirillaceae;g__UBA8309;s__	taxonomic classification defined by topology and ANI	classification based on placement in class-level tree	GCA_002686685.1, s__UBA8309 sp002686685, 95.0, 91.88, 0.78; GCA_002731315.1, s__UBA8309 sp002731315, 95.0, 87.08, 0.612	78.29	11	0.98514	Genome not assigned to closest species as it falls outside its pre-defined ANI radius	5	0	0	48	96	7
STO1_MGX_short_read	STO1_bin.265	STO1-SR-COASSEMBLY-BIN-265	d__Bacteria	p__Bacteroidota	c__Bacteroidia	o__Flavobacteriales	f__UA16	g__UBA8752	s__	d__Bacteria;p__Bacteroidota;c__Bacteroidia;o__Flavobacteriales;f__UA16;g__UBA8752;s__	Medium (>70% completeness, <10% contamination)	93.02	9.41	91.67	2571892	62.43	137	29495	linear (l)	STO1_bin.265.fa	https://doi.org/10.6084/m9.figshare.28784762	NA	NA	NA	NA	N/A	N/A	N/A	N/A	N/A	GCA_002683735.1	95	d__Bacteria;p__Bacteroidota;c__Bacteroidia;o__Flavobacteriales;f__UA16;g__UBA8752;s__UBA8752 sp002683735	88.46	0.577	d__Bacteria;p__Bacteroidota;c__Bacteroidia;o__Flavobacteriales;f__UA16;g__UBA8752;s__	taxonomic classification defined by topology and ANI	classification based on placement in class-level tree	GCA_937967465.1, s__UBA8752 sp937967465, 95.0, 83.7, 0.387; GCA_002172485.2, s__UBA8752 sp002172485, 95.0, 82.79, 0.352; GCA_011522855.1, s__UBA8752 sp011522855, 95.0, 82.09, 0.2; GCA_002862785.1, s__UBA8752 sp002862785, 95.0, 81.31, 0.244	71.78	11	0.98853	Genome not assigned to closest species as it falls outside its pre-defined ANI radius	2	0	0	51	86	7
STO1_MGX_short_read	STO1_bin.36	STO1-SR-COASSEMBLY-BIN-036	d__Bacteria	p__Pseudomonadota	c__Alphaproteobacteria	o__Parvibaculales	f__RS24	g__UBA8337	s__	d__Bacteria;p__Pseudomonadota;c__Alphaproteobacteria;o__Parvibaculales;f__RS24;g__UBA8337;s__	Medium (>70% completeness, <10% contamination)	91.59	8.26	84.85	1918824	54.26	64	63732	linear (l)	STO1_bin.36.fa	https://doi.org/10.6084/m9.figshare.28784762	NA	NA	NA	NA	N/A	N/A	N/A	N/A	N/A	N/A	N/A	N/A	N/A	N/A	d__Bacteria;p__Pseudomonadota;c__Alphaproteobacteria;o__Parvibaculales;f__RS24;g__UBA8337;s__	taxonomic classification fully defined by topology	classification based on placement in class-level tree	N/A	78.57	11	0.92563	N/A	5	0	0	48	95	10
STO1_MGX_short_read	STO1_bin.58	STO1-SR-COASSEMBLY-BIN-058	d__Bacteria	p__Cyanobacteriota	c__Cyanobacteriia	o__PCC-6307	f__Cyanobiaceae	g__Vulcanococcus	s__Vulcanococcus sp018623875	d__Bacteria;p__Cyanobacteriota;c__Cyanobacteriia;o__PCC-6307;f__Cyanobiaceae;g__Vulcanococcus;s__Vulcanococcus sp018623875	Medium (>70% completeness, <10% contamination)	91.08	5.61	59.46	1950351	64.16	204	14166	linear (l)	STO1_bin.58.fa	https://doi.org/10.6084/m9.figshare.28784762	NA	NA	NA	NA	GCA_018623875.1	95	d__Bacteria;p__Cyanobacteriota;c__Cyanobacteriia;o__PCC-6307;f__Cyanobiaceae;g__Vulcanococcus;s__Vulcanococcus sp018623875	99.04	0.924	GCA_018623875.1	95	d__Bacteria;p__Cyanobacteriota;c__Cyanobacteriia;o__PCC-6307;f__Cyanobiaceae;g__Vulcanococcus;s__Vulcanococcus sp018623875	99.04	0.924	d__Bacteria;p__Cyanobacteriota;c__Cyanobacteriia;o__PCC-6307;f__Cyanobiaceae;g__Vulcanococcus;s__	taxonomic classification defined by topology and ANI	topological placement and ANI have congruent species assignments	GCF_014217875.1, s__Vulcanococcus sp014217875, 95.0, 93.23, 0.879; GCF_023115425.1, s__Vulcanococcus sp023115425, 95.0, 87.89, 0.673; GCF_023078835.1, s__Vulcanococcus sp000179255, 95.0, 87.29, 0.645; GCA_016882485.1, s__Vulcanococcus sp016882485, 95.0, 81.84, 0.201; GCF_000179235.2, s__Vulcanococcus sp000179235, 95.0, 81.77, 0.168; GCF_014654725.1, s__Vulcanococcus sp014654725, 95.0, 81.49, 0.15…	71.68	11	N/A	Genome has more than 13.3% of markers with multiple hits	4	2	0	47	88	16
STO1_MGX_short_read	STO1_bin.253	STO1-SR-COASSEMBLY-BIN-253	d__Bacteria	p__Myxococcota	c__UBA796	o__UBA796	f__UBA2385	g__M30B51	s__	d__Bacteria;p__Myxococcota;c__UBA796;o__UBA796;f__UBA2385;g__M30B51;s__	Medium (>70% completeness, <10% contamination)	89.03	1.74	0	5978920	69.32	199	55031	linear (l)	STO1_bin.253.fa	https://doi.org/10.6084/m9.figshare.28784762	NA	NA	NA	NA	N/A	N/A	N/A	N/A	N/A	N/A	N/A	N/A	N/A	N/A	d__Bacteria;p__Myxococcota;c__UBA796;o__UBA796;f__UBA2385;g__M30B51;s__	taxonomic novelty determined using RED	classification based on placement in class-level tree	N/A	89.99	11	0.86702	N/A	7	0	0	46	110	5
STO1_MGX_short_read	STO1_bin.193	STO1-SR-COASSEMBLY-BIN-193	d__Bacteria	p__Pseudomonadota	c__Alphaproteobacteria	o__Parvibaculales	f__RS24	g__UBA8337	s__	d__Bacteria;p__Pseudomonadota;c__Alphaproteobacteria;o__Parvibaculales;f__RS24;g__UBA8337;s__	Medium (>70% completeness, <10% contamination)	88.38	2.17	85.71	1732913	55.19	57	42210	linear (l)	STO1_bin.193.fa	https://doi.org/10.6084/m9.figshare.28784762	NA	NA	NA	NA	N/A	N/A	N/A	N/A	N/A	N/A	N/A	N/A	N/A	N/A	d__Bacteria;p__Pseudomonadota;c__Alphaproteobacteria;o__Parvibaculales;f__RS24;g__UBA8337;s__	taxonomic classification fully defined by topology	classification based on placement in class-level tree	N/A	72.37	11	0.92647	N/A	1	0	0	52	88	3
STO1_MGX_short_read	STO1_bin.249	STO1-SR-COASSEMBLY-BIN-249	d__Bacteria	p__Margulisbacteria	c__Marinamargulisbacteria	o__UBA817	f__UBA817	g__	s__	d__Bacteria;p__Margulisbacteria;c__Marinamargulisbacteria;o__UBA817;f__UBA817;g__;s__	Medium (>70% completeness, <10% contamination)	88.29	2.14	0	1874061	37.77	110	29163	linear (l)	STO1_bin.249.fa	https://doi.org/10.6084/m9.figshare.28784762	NA	NA	NA	NA	N/A	N/A	N/A	N/A	N/A	N/A	N/A	N/A	N/A	N/A	d__Bacteria;p__Margulisbacteria;c__Marinamargulisbacteria;o__UBA817;f__UBA817;g__;s__	taxonomic novelty determined using RED	classification based on placement in class-level tree	N/A	85.2	11	0.88115	N/A	6	0	0	47	106	4
STO1_MGX_short_read	STO1_bin.300	STO1-SR-COASSEMBLY-BIN-300	d__Bacteria	p__Bacteroidota	c__Bacteroidia	o__Flavobacteriales	f__Flavobacteriaceae	g__UBA7446	s__	d__Bacteria;p__Bacteroidota;c__Bacteroidia;o__Flavobacteriales;f__Flavobacteriaceae;g__UBA7446;s__	Medium (>70% completeness, <10% contamination)	88.14	0.5	33.33	1700091	40.04	28	146928	linear (l)	STO1_bin.300.fa	https://doi.org/10.6084/m9.figshare.28784762	NA	NA	NA	NA	N/A	N/A	N/A	N/A	N/A	N/A	N/A	N/A	N/A	N/A	d__Bacteria;p__Bacteroidota;c__Bacteroidia;o__Flavobacteriales;f__Flavobacteriaceae;g__UBA7446;s__	taxonomic classification defined by topology and ANI	classification based on placement in class-level tree	GCA_017856205.1, s__UBA7446 sp017856205, 95.0, 83.81, 0.419; GCA_002478685.1, s__UBA7446 sp002478685, 95.0, 81.86, 0.333; GCA_949528465.1, s__UBA7446 sp949528465, 95.0, 80.31, 0.204; GCA_009937085.1, s__UBA7446 sp009937085, 95.0, 80.15, 0.196; GCA_027621175.1, s__UBA7446 sp027621175, 95.0, 79.66, 0.22; GCA_003331305.1, s__UBA7446 sp002470745, 95.0, 79.54, 0.218; GCA_949487855.1, s__UBA7446 sp9494…	95.17	11	0.97971	N/A	7	0	0	46	116	0
STO1_MGX_short_read	STO1_bin.385	STO1-SR-COASSEMBLY-BIN-385	d__Bacteria	p__Pseudomonadota	c__Alphaproteobacteria	o__Puniceispirillales	f__Puniceispirillaceae	g__	s__	d__Bacteria;p__Pseudomonadota;c__Alphaproteobacteria;o__Puniceispirillales;f__Puniceispirillaceae;g__;s__	Medium (>70% completeness, <10% contamination)	87.79	7.13	80	2269668	53.67	286	10251	linear (l)	STO1_bin.385.fa	https://doi.org/10.6084/m9.figshare.28784762	NA	NA	NA	NA	N/A	N/A	N/A	N/A	N/A	N/A	N/A	N/A	N/A	N/A	d__Bacteria;p__Pseudomonadota;c__Alphaproteobacteria;o__Puniceispirillales;f__Puniceispirillaceae;g__;s__	taxonomic novelty determined using RED	classification based on placement in class-level tree	N/A	69.57	11	0.8906	N/A	1	0	0	52	87	7
STO1_MGX_short_read	STO1_bin.432	STO1-SR-COASSEMBLY-BIN-432	d__Bacteria	p__Bacteroidota	c__Bacteroidia	o__Flavobacteriales	f__Flavobacteriaceae	g__Arcticimaribacter	s__	d__Bacteria;p__Bacteroidota;c__Bacteroidia;o__Flavobacteriales;f__Flavobacteriaceae;g__Arcticimaribacter;s__	Medium (>70% completeness, <10% contamination)	86.9	1.24	20	1979282	40.75	25	196258	linear (l)	STO1_bin.432.fa	https://doi.org/10.6084/m9.figshare.28784762	NA	NA	NA	NA	N/A	N/A	N/A	N/A	N/A	N/A	N/A	N/A	N/A	N/A	d__Bacteria;p__Bacteroidota;c__Bacteroidia;o__Flavobacteriales;f__Flavobacteriaceae;g__Arcticimaribacter;s__	taxonomic classification fully defined by topology	classification based on placement in class-level tree	N/A	89.18	11	0.94046	N/A	7	0	0	46	109	1
STO1_MGX_short_read	STO1_bin.76	STO1-SR-COASSEMBLY-BIN-076	d__Bacteria	p__Bacteroidota	c__Bacteroidia	o__Flavobacteriales	f__Flavobacteriaceae	g__UBA724	s__UBA724 sp002723075	d__Bacteria;p__Bacteroidota;c__Bacteroidia;o__Flavobacteriales;f__Flavobacteriaceae;g__UBA724;s__UBA724 sp002723075	Medium (>70% completeness, <10% contamination)	86.65	6.93	50.98	1711650	40.49	80	37845	linear (l)	STO1_bin.76.fa	https://doi.org/10.6084/m9.figshare.28784762	NA	NA	NA	NA	GCA_002723075.1	95	d__Bacteria;p__Bacteroidota;c__Bacteroidia;o__Flavobacteriales;f__Flavobacteriaceae;g__UBA724;s__UBA724 sp002723075	95.65	0.796	GCA_002723075.1	95	d__Bacteria;p__Bacteroidota;c__Bacteroidia;o__Flavobacteriales;f__Flavobacteriaceae;g__UBA724;s__UBA724 sp002723075	95.65	0.796	d__Bacteria;p__Bacteroidota;c__Bacteroidia;o__Flavobacteriales;f__Flavobacteriaceae;g__UBA724;s__	taxonomic classification defined by topology and ANI	topological placement and ANI have congruent species assignments	GCA_002171575.2, s__UBA724 sp002171575, 95.0, 89.87, 0.772; GCA_022425505.1, s__UBA724 sp022425505, 95.0, 89.77, 0.739; GCA_029238125.1, s__UBA724 sp029238125, 95.0, 87.98, 0.658; GCA_029248885.1, s__UBA724 sp029248885, 95.0, 87.28, 0.626; GCA_902536935.1, s__UBA724 sp902536935, 95.0, 87.26, 0.61; GCA_902619855.1, s__UBA724 sp902619855, 95.0, 80.56, 0.167; GCA_902586905.1, s__UBA724 sp902586905, …	83.36	11	N/A	N/A	6	0	0	47	102	11
STO1_MGX_short_read	STO1_bin.124	STO1-SR-COASSEMBLY-BIN-124	d__Archaea	p__Thermoplasmatota	c__Poseidoniia	o__Poseidoniales	f__Poseidoniaceae	g__MGIIa-L1	s__MGIIa-L1 sp002505355	d__Archaea;p__Thermoplasmatota;c__Poseidoniia;o__Poseidoniales;f__Poseidoniaceae;g__MGIIa-L1;s__MGIIa-L1 sp002505355	Medium (>70% completeness, <10% contamination)	86.13	9.87	57.14	2106991	44.62	86	92001	linear (l)	STO1_bin.124.fa	https://doi.org/10.6084/m9.figshare.28784762	NA	NA	NA	NA	GCA_002505355.1	95	d__Archaea;p__Thermoplasmatota;c__Poseidoniia;o__Poseidoniales;f__Poseidoniaceae;g__MGIIa-L1;s__MGIIa-L1 sp002505355	99.37	0.924	GCA_002505355.1	95	d__Archaea;p__Thermoplasmatota;c__Poseidoniia;o__Poseidoniales;f__Poseidoniaceae;g__MGIIa-L1;s__MGIIa-L1 sp002505355	99.37	0.924	d__Archaea;p__Thermoplasmatota;c__Poseidoniia;o__Poseidoniales;f__Poseidoniaceae;g__MGIIa-L1;s__	taxonomic classification defined by topology and ANI	topological placement and ANI have congruent species assignments	N/A	78.43	11	N/A	N/A	38	5	1	9	24	1
STO1_MGX_short_read	STO1_bin.232	STO1-SR-COASSEMBLY-BIN-232	d__Bacteria	p__Pseudomonadota	c__Alphaproteobacteria	o__Puniceispirillales	f__Puniceispirillaceae	g__WTJO01	s__WTJO01 sp011524805	d__Bacteria;p__Pseudomonadota;c__Alphaproteobacteria;o__Puniceispirillales;f__Puniceispirillaceae;g__WTJO01;s__WTJO01 sp011524805	Medium (>70% completeness, <10% contamination)	85.86	1.48	42.86	2136033	49.23	281	9592	linear (l)	STO1_bin.232.fa	https://doi.org/10.6084/m9.figshare.28784762	NA	NA	NA	NA	GCA_011524805.1	95	d__Bacteria;p__Pseudomonadota;c__Alphaproteobacteria;o__Puniceispirillales;f__Puniceispirillaceae;g__WTJO01;s__WTJO01 sp011524805	98.48	0.85	GCA_011524805.1	95	d__Bacteria;p__Pseudomonadota;c__Alphaproteobacteria;o__Puniceispirillales;f__Puniceispirillaceae;g__WTJO01;s__WTJO01 sp011524805	98.48	0.85	d__Bacteria;p__Pseudomonadota;c__Alphaproteobacteria;o__Puniceispirillales;f__Puniceispirillaceae;g__;s__	taxonomic classification defined by topology and ANI	topological placement and ANI have congruent species assignments	N/A	75.29	11	N/A	N/A	6	1	0	46	95	6
STO1_MGX_short_read	STO1_bin.72	STO1-SR-COASSEMBLY-BIN-072	d__Bacteria	p__Bacteroidota	c__Bacteroidia	o__Flavobacteriales	f__Flavobacteriaceae	g__UBA11891	s__UBA11891 sp011524905	d__Bacteria;p__Bacteroidota;c__Bacteroidia;o__Flavobacteriales;f__Flavobacteriaceae;g__UBA11891;s__UBA11891 sp011524905	Medium (>70% completeness, <10% contamination)	85.67	9.68	20.75	1932247	40.07	180	15702	linear (l)	STO1_bin.72.fa	https://doi.org/10.6084/m9.figshare.28784762	NA	NA	NA	NA	GCA_011524905.1	95	d__Bacteria;p__Bacteroidota;c__Bacteroidia;o__Flavobacteriales;f__Flavobacteriaceae;g__UBA11891;s__UBA11891 sp011524905	99.03	0.873	GCA_011524905.1	95	d__Bacteria;p__Bacteroidota;c__Bacteroidia;o__Flavobacteriales;f__Flavobacteriaceae;g__UBA11891;s__UBA11891 sp011524905	99.03	0.873	d__Bacteria;p__Bacteroidota;c__Bacteroidia;o__Flavobacteriales;f__Flavobacteriaceae;g__UBA11891;s__	taxonomic classification defined by topology and ANI	topological placement and ANI have congruent species assignments	N/A	78.83	11	N/A	N/A	6	0	0	47	97	10
STO1_MGX_short_read	STO1_bin.322	STO1-SR-COASSEMBLY-BIN-322	d__Bacteria	p__Pseudomonadota	c__Gammaproteobacteria	o__Pseudomonadales	f__DSM-6294	g__	s__	d__Bacteria;p__Pseudomonadota;c__Gammaproteobacteria;o__Pseudomonadales;f__DSM-6294;g__;s__	Medium (>70% completeness, <10% contamination)	85.59	1.08	50	2214801	44.3	117	28168	linear (l)	STO1_bin.322.fa	https://doi.org/10.6084/m9.figshare.28784762	NA	NA	NA	NA	N/A	N/A	N/A	N/A	N/A	N/A	N/A	N/A	N/A	N/A	d__Bacteria;p__Pseudomonadota;c__Gammaproteobacteria;o__Pseudomonadales;f__DSM-6294;g__;s__	taxonomic classification fully defined by topology	classification based on placement in class-level tree	N/A	90.74	11	0.91149	N/A	7	0	0	46	110	1
STO1_MGX_short_read	STO1_bin.97	STO1-SR-COASSEMBLY-BIN-097	d__Bacteria	p__Pseudomonadota	c__Alphaproteobacteria	o__Parvibaculales	f__RS24	g__UBA8337	s__	d__Bacteria;p__Pseudomonadota;c__Alphaproteobacteria;o__Parvibaculales;f__RS24;g__UBA8337;s__	Medium (>70% completeness, <10% contamination)	84.87	1.8	40	1846662	52.96	144	18995	linear (l)	STO1_bin.97.fa	https://doi.org/10.6084/m9.figshare.28784762	NA	NA	NA	NA	N/A	N/A	N/A	N/A	N/A	N/A	N/A	N/A	N/A	N/A	d__Bacteria;p__Pseudomonadota;c__Alphaproteobacteria;o__Parvibaculales;f__RS24;g__UBA8337;s__	taxonomic classification defined by topology and ANI	classification based on placement in class-level tree	GCA_009920875.1, s__UBA8337 sp009920875, 95.0, 82.37, 0.192; GCA_949498175.1, s__UBA8337 sp949498175, 95.0, 82.15, 0.22; GCA_029253645.1, s__UBA8337 sp029253645, 95.0, 80.63, 0.162	71.96	11	0.93878	N/A	4	0	0	49	88	4
STO1_MGX_short_read	STO1_bin.21	STO1-SR-COASSEMBLY-BIN-021	d__Bacteria	p__Bacteroidota	c__Bacteroidia	o__Flavobacteriales	f__Flavobacteriaceae	g__Arcticimaribacter	s__	d__Bacteria;p__Bacteroidota;c__Bacteroidia;o__Flavobacteriales;f__Flavobacteriaceae;g__Arcticimaribacter;s__	Medium (>70% completeness, <10% contamination)	84.59	0	0	1939206	38.14	48	98355	linear (l)	STO1_bin.21.fa	https://doi.org/10.6084/m9.figshare.28784762	NA	NA	NA	NA	N/A	N/A	N/A	N/A	N/A	GCA_022424955.1	95	d__Bacteria;p__Bacteroidota;c__Bacteroidia;o__Flavobacteriales;f__Flavobacteriaceae;g__Arcticimaribacter;s__Arcticimaribacter sp022424955	90.28	0.761	d__Bacteria;p__Bacteroidota;c__Bacteroidia;o__Flavobacteriales;f__Flavobacteriaceae;g__Arcticimaribacter;s__	taxonomic classification defined by topology and ANI	classification based on placement in class-level tree	GCA_943787295.1, s__Arcticimaribacter sp943787295, 95.0, 82.65, 0.418	78.79	11	0.99057	Genome not assigned to closest species as it falls outside its pre-defined ANI radius	5	0	0	48	96	0
STO1_MGX_short_read	STO1_bin.352	STO1-SR-COASSEMBLY-BIN-352	d__Archaea	p__Thermoplasmatota	c__Poseidoniia	o__Poseidoniales	f__Poseidoniaceae	g__MGIIa-K1	s__	d__Archaea;p__Thermoplasmatota;c__Poseidoniia;o__Poseidoniales;f__Poseidoniaceae;g__MGIIa-K1;s__	Medium (>70% completeness, <10% contamination)	83.33	2.46	60	1915143	43.77	90	40811	linear (l)	STO1_bin.352.fa	https://doi.org/10.6084/m9.figshare.28784762	NA	NA	NA	NA	N/A	N/A	N/A	N/A	N/A	N/A	N/A	N/A	N/A	N/A	d__Archaea;p__Thermoplasmatota;c__Poseidoniia;o__Poseidoniales;f__Poseidoniaceae;g__MGIIa-K1;s__	taxonomic classification fully defined by topology	N/A	N/A	79.01	11	0.97814	N/A	39	1	0	13	20	2
STO1_MGX_short_read	STO1_bin.410	STO1-SR-COASSEMBLY-BIN-410	d__Bacteria	p__Pseudomonadota	c__Alphaproteobacteria	o__Thalassobaculales	f__Thalassobaculaceae	g__TMED26	s__TMED26 sp002694075	d__Bacteria;p__Pseudomonadota;c__Alphaproteobacteria;o__Thalassobaculales;f__Thalassobaculaceae;g__TMED26;s__TMED26 sp002694075	Medium (>70% completeness, <10% contamination)	82.21	0.94	75	2376989	63.79	307	9538	linear (l)	STO1_bin.410.fa	https://doi.org/10.6084/m9.figshare.28784762	NA	NA	NA	NA	GCA_002694075.1	95	d__Bacteria;p__Pseudomonadota;c__Alphaproteobacteria;o__Thalassobaculales;f__Thalassobaculaceae;g__TMED26;s__TMED26 sp002694075	98.17	0.841	GCA_002694075.1	95	d__Bacteria;p__Pseudomonadota;c__Alphaproteobacteria;o__Thalassobaculales;f__Thalassobaculaceae;g__TMED26;s__TMED26 sp002694075	98.17	0.841	d__Bacteria;p__Pseudomonadota;c__Alphaproteobacteria;o__Thalassobaculales;f__Thalassobaculaceae;g__TMED26;s__	taxonomic classification defined by topology and ANI	topological placement and ANI have congruent species assignments	N/A	74.5	11	N/A	N/A	7	0	0	46	93	2
STO1_MGX_short_read	STO1_bin.260	STO1-SR-COASSEMBLY-BIN-260	d__Bacteria	p__Bacteroidota	c__Bacteroidia	o__Flavobacteriales	f__UA16	g__UA16	s__	d__Bacteria;p__Bacteroidota;c__Bacteroidia;o__Flavobacteriales;f__UA16;g__UA16;s__	Medium (>70% completeness, <10% contamination)	81.84	5.56	75	2349365	55.21	365	7821	linear (l)	STO1_bin.260.fa	https://doi.org/10.6084/m9.figshare.28784762	NA	NA	NA	NA	N/A	N/A	N/A	N/A	N/A	GCA_938074325.1	95	d__Bacteria;p__Bacteroidota;c__Bacteroidia;o__Flavobacteriales;f__UA16;g__UA16;s__UA16 sp938074325	94.6	0.752	d__Bacteria;p__Bacteroidota;c__Bacteroidia;o__Flavobacteriales;f__UA16;g__UA16;s__	taxonomic classification defined by topology and ANI	classification based on placement in class-level tree	GCA_938003665.1, s__UA16 sp938003665, 95.0, 85.24, 0.174; GCA_002863125.1, s__UA16 sp002863125, 95.0, 82.7, 0.154	57.42	11	0.99256	Genome not assigned to closest species as it falls outside its pre-defined ANI radius	1	0	0	52	73	7
STO1_MGX_short_read	STO1_bin.362	STO1-SR-COASSEMBLY-BIN-362	d__Archaea	p__Thermoplasmatota	c__Poseidoniia	o__Poseidoniales	f__Thalassarchaeaceae	g__UBA36	s__UBA36 sp001629205	d__Archaea;p__Thermoplasmatota;c__Poseidoniia;o__Poseidoniales;f__Thalassarchaeaceae;g__UBA36;s__UBA36 sp001629205	Medium (>70% completeness, <10% contamination)	80.36	0	0	1372739	36.91	34	74450	linear (l)	STO1_bin.362.fa	https://doi.org/10.6084/m9.figshare.28784762	NA	NA	NA	NA	GCA_001629205.1	95	d__Archaea;p__Thermoplasmatota;c__Poseidoniia;o__Poseidoniales;f__Thalassarchaeaceae;g__UBA36;s__UBA36 sp001629205	95.78	0.895	GCA_001629205.1	95	d__Archaea;p__Thermoplasmatota;c__Poseidoniia;o__Poseidoniales;f__Thalassarchaeaceae;g__UBA36;s__UBA36 sp001629205	95.78	0.895	d__Archaea;p__Thermoplasmatota;c__Poseidoniia;o__Poseidoniales;f__Thalassarchaeaceae;g__UBA36;s__	taxonomic classification defined by topology and ANI	topological placement and ANI have congruent species assignments	GCA_002496485.1, s__UBA36 sp002496485, 95.0, 85.41, 0.525	85.48	11	N/A	N/A	42	0	0	11	25	1
STO1_MGX_short_read	STO1_bin.161	STO1-SR-COASSEMBLY-BIN-161	d__Bacteria	p__Actinomycetota	c__Acidimicrobiia	o__Acidimicrobiales	f__Aldehydirespiratoraceae	g__UBA11606	s__UBA11606 sp002694825	d__Bacteria;p__Actinomycetota;c__Acidimicrobiia;o__Acidimicrobiales;f__Aldehydirespiratoraceae;g__UBA11606;s__UBA11606 sp002694825	Medium (>70% completeness, <10% contamination)	80.2	9.05	71.43	2596751	65.54	486	6347	linear (l)	STO1_bin.161.fa	https://doi.org/10.6084/m9.figshare.28784762	NA	NA	NA	NA	GCA_002694825.1	95	d__Bacteria;p__Actinomycetota;c__Acidimicrobiia;o__Acidimicrobiales;f__Aldehydirespiratoraceae;g__UBA11606;s__UBA11606 sp002694825	96.09	0.747	GCA_002694825.1	95	d__Bacteria;p__Actinomycetota;c__Acidimicrobiia;o__Acidimicrobiales;f__Aldehydirespiratoraceae;g__UBA11606;s__UBA11606 sp002694825	96.09	0.747	d__Bacteria;p__Actinomycetota;c__Acidimicrobiia;o__Acidimicrobiales;f__Aldehydirespiratoraceae;g__UBA11606;s__	taxonomic classification defined by topology and ANI	topological placement and ANI have congruent species assignments	GCA_022425325.1, s__UBA11606 sp022425325, 95.0, 93.94, 0.752; GCA_002699625.1, s__UBA11606 sp002699625, 95.0, 93.59, 0.665; GCA_913041415.1, s__UBA11606 sp913041415, 95.0, 91.78, 0.722; GCA_002729125.1, s__UBA11606 sp002729125, 95.0, 91.2, 0.678	68.42	11	N/A	N/A	6	1	0	46	86	9
STO1_MGX_short_read	STO1_bin.99	STO1-SR-COASSEMBLY-BIN-099	d__Archaea	p__Thermoplasmatota	c__Poseidoniia	o__Poseidoniales	f__Poseidoniaceae	g__MGIIa-L4	s__	d__Archaea;p__Thermoplasmatota;c__Poseidoniia;o__Poseidoniales;f__Poseidoniaceae;g__MGIIa-L4;s__	Medium (>70% completeness, <10% contamination)	79.6	5.68	28.57	2027075	42.4	231	11355	linear (l)	STO1_bin.99.fa	https://doi.org/10.6084/m9.figshare.28784762	NA	NA	NA	NA	N/A	N/A	N/A	N/A	N/A	N/A	N/A	N/A	N/A	N/A	d__Archaea;p__Thermoplasmatota;c__Poseidoniia;o__Poseidoniales;f__Poseidoniaceae;g__;s__	taxonomic novelty determined using RED	N/A	N/A	69.12	11	0.9791	N/A	36	4	0	13	23	2
STO1_MGX_short_read	STO1_bin.4	STO1-SR-COASSEMBLY-BIN-004	d__Bacteria	p__Pseudomonadota	c__Gammaproteobacteria	o__Pseudomonadales	f__Litorivicinaceae	g__HIMB30	s__HIMB30 sp000227525	d__Bacteria;p__Pseudomonadota;c__Gammaproteobacteria;o__Pseudomonadales;f__Litorivicinaceae;g__HIMB30;s__HIMB30 sp000227525	Medium (>70% completeness, <10% contamination)	78.79	2.96	72.73	1324012	50.01	189	8916	linear (l)	STO1_bin.4.fa	https://doi.org/10.6084/m9.figshare.28784762	NA	NA	NA	NA	GCA_000227525.2	95	d__Bacteria;p__Pseudomonadota;c__Gammaproteobacteria;o__Pseudomonadales;f__Litorivicinaceae;g__HIMB30;s__HIMB30 sp000227525	98.63	0.935	GCA_000227525.2	95	d__Bacteria;p__Pseudomonadota;c__Gammaproteobacteria;o__Pseudomonadales;f__Litorivicinaceae;g__HIMB30;s__HIMB30 sp000227525	98.63	0.935	d__Bacteria;p__Pseudomonadota;c__Gammaproteobacteria;o__Pseudomonadales;f__Litorivicinaceae;g__HIMB30;s__	taxonomic classification defined by topology and ANI	topological placement and ANI have congruent species assignments	GCA_002705325.1, s__HIMB30 sp002705325, 95.0, 92.97, 0.76; GCA_902594275.1, s__HIMB30 sp902594275, 95.0, 92.25, 0.481; GCA_902536515.1, s__HIMB30 sp902536515, 95.0, 88.48, 0.476; GCA_902541775.1, s__HIMB30 sp902541775, 95.0, 88.4, 0.402; GCA_902558075.1, s__HIMB30 sp902558075, 95.0, 87.74, 0.515; GCA_008087055.1, s__HIMB30 sp008087055, 95.0, 81.9, 0.163	71.92	11	N/A	N/A	5	0	0	48	89	2
STO1_MGX_short_read	STO1_bin.160	STO1-SR-COASSEMBLY-BIN-160	d__Bacteria	p__Pseudomonadota	c__Alphaproteobacteria	o__Puniceispirillales	f__UBA1172	g__	s__	d__Bacteria;p__Pseudomonadota;c__Alphaproteobacteria;o__Puniceispirillales;f__UBA1172;g__;s__	Medium (>70% completeness, <10% contamination)	77.82	5.17	100	2159120	48.58	186	15623	linear (l)	STO1_bin.160.fa	https://doi.org/10.6084/m9.figshare.28784762	NA	NA	NA	NA	N/A	N/A	N/A	N/A	N/A	N/A	N/A	N/A	N/A	N/A	d__Bacteria;p__Pseudomonadota;c__Alphaproteobacteria;o__Puniceispirillales;f__UBA1172;g__;s__	taxonomic novelty determined using RED	classification based on placement in class-level tree	N/A	69.06	11	0.90011	N/A	2	0	0	51	84	7
STO1_MGX_short_read	STO1_bin.258	STO1-SR-COASSEMBLY-BIN-258	d__Archaea	p__Thermoplasmatota	c__Poseidoniia	o__Poseidoniales	f__Poseidoniaceae	g__MGIIa-L2	s__MGIIa-L2 sp022451765	d__Archaea;p__Thermoplasmatota;c__Poseidoniia;o__Poseidoniales;f__Poseidoniaceae;g__MGIIa-L2;s__MGIIa-L2 sp022451765	Medium (>70% completeness, <10% contamination)	77.73	1.6	0	1785886	48.49	131	20318	linear (l)	STO1_bin.258.fa	https://doi.org/10.6084/m9.figshare.28784762	NA	NA	NA	NA	GCA_022451765.1	95	d__Archaea;p__Thermoplasmatota;c__Poseidoniia;o__Poseidoniales;f__Poseidoniaceae;g__MGIIa-L2;s__MGIIa-L2 sp022451765	98.6	0.845	GCA_022451765.1	95	d__Archaea;p__Thermoplasmatota;c__Poseidoniia;o__Poseidoniales;f__Poseidoniaceae;g__MGIIa-L2;s__MGIIa-L2 sp022451765	98.6	0.845	d__Archaea;p__Thermoplasmatota;c__Poseidoniia;o__Poseidoniales;f__Poseidoniaceae;g__MGIIa-L2;s__	taxonomic classification defined by topology and ANI	topological placement and ANI have congruent species assignments	GCA_002698145.1, s__MGIIa-L2 sp002698145, 95.0, 93.71, 0.871; GCA_002502215.1, s__MGIIa-L2 sp002502215, 95.0, 92.74, 0.818	75.89	11	N/A	N/A	39	0	0	14	18	2
STO1_MGX_short_read	STO1_bin.172	STO1-SR-COASSEMBLY-BIN-172	d__Bacteria	p__Verrucomicrobiota	c__Verrucomicrobiae	o__Opitutales	f__MB11C04	g__MB11C04	s__MB11C04 sp002692605	d__Bacteria;p__Verrucomicrobiota;c__Verrucomicrobiae;o__Opitutales;f__MB11C04;g__MB11C04;s__MB11C04 sp002692605	Medium (>70% completeness, <10% contamination)	77.7	1.35	0	2736130	50.53	164	28082	linear (l)	STO1_bin.172.fa	https://doi.org/10.6084/m9.figshare.28784762	NA	NA	NA	NA	GCA_002692605.1	95	d__Bacteria;p__Verrucomicrobiota;c__Verrucomicrobiae;o__Opitutales;f__MB11C04;g__MB11C04;s__MB11C04 sp002692605	99.13	0.876	GCA_002692605.1	95	d__Bacteria;p__Verrucomicrobiota;c__Verrucomicrobiae;o__Opitutales;f__MB11C04;g__MB11C04;s__MB11C04 sp002692605	99.13	0.876	d__Bacteria;p__Verrucomicrobiota;c__Verrucomicrobiae;o__Opitutales;f__MB11C04;g__MB11C04;s__	taxonomic classification defined by topology and ANI	topological placement and ANI have congruent species assignments	GCA_002167605.1, s__MB11C04 sp002167605, 95.0, 80.02, 0.182	61.57	11	N/A	N/A	1	0	0	52	76	1
STO1_MGX_short_read	STO1_bin.318	STO1-SR-COASSEMBLY-BIN-318	d__Bacteria	p__Pseudomonadota	c__Alphaproteobacteria	o__Puniceispirillales	f__Puniceispirillaceae	g__HIMB100	s__	d__Bacteria;p__Pseudomonadota;c__Alphaproteobacteria;o__Puniceispirillales;f__Puniceispirillaceae;g__HIMB100;s__	Medium (>70% completeness, <10% contamination)	77.6	8.57	100	1889264	53.19	354	5672	linear (l)	STO1_bin.318.fa	https://doi.org/10.6084/m9.figshare.28784762	NA	NA	NA	NA	N/A	N/A	N/A	N/A	N/A	N/A	N/A	N/A	N/A	N/A	d__Bacteria;p__Pseudomonadota;c__Alphaproteobacteria;o__Puniceispirillales;f__Puniceispirillaceae;g__HIMB100;s__	taxonomic classification defined by topology and ANI	classification based on placement in class-level tree	GCA_002722385.1, s__HIMB100 sp002722385, 95.0, 83.47, 0.197	56.21	11	0.96175	N/A	2	0	0	51	72	8
STO1_MGX_short_read	STO1_bin.9	STO1-SR-COASSEMBLY-BIN-009	d__Archaea	p__Thermoplasmatota	c__Poseidoniia	o__Poseidoniales	f__Thalassarchaeaceae	g__MGIIb-N1	s__	d__Archaea;p__Thermoplasmatota;c__Poseidoniia;o__Poseidoniales;f__Thalassarchaeaceae;g__MGIIb-N1;s__	Medium (>70% completeness, <10% contamination)	77.24	5.2	0	1472184	47.92	37	77147	linear (l)	STO1_bin.9.fa	https://doi.org/10.6084/m9.figshare.28784762	NA	NA	NA	NA	N/A	N/A	N/A	N/A	N/A	N/A	N/A	N/A	N/A	N/A	d__Archaea;p__Thermoplasmatota;c__Poseidoniia;o__Poseidoniales;f__Thalassarchaeaceae;g__MGIIb-N1;s__	taxonomic classification defined by topology and ANI	N/A	GCA_002712645.1, s__MGIIb-N1 sp002712645, 95.0, 82.86, 0.387; GCA_002504845.1, s__MGIIb-N1 sp002504845, 95.0, 82.7, 0.391; GCA_002505455.1, s__MGIIb-N1 sp002505455, 95.0, 81.82, 0.364; GCA_002497295.1, s__MGIIb-N1 sp002497295, 95.0, 81.49, 0.384; GCA_002170775.2, s__MGIIb-N1 sp002170775, 95.0, 81.27, 0.34; GCA_002717835.1, s__MGIIb-N1 sp002717835, 95.0, 78.89, 0.215	72.06	11	0.96709	N/A	37	1	0	15	24	0
STO1_MGX_short_read	STO1_bin.381	STO1-SR-COASSEMBLY-BIN-381	d__Bacteria	p__Pseudomonadota	c__Gammaproteobacteria	o__Pseudomonadales	f__Pseudohongiellaceae	g__UBA9145	s__UBA9145 sp008081045	d__Bacteria;p__Pseudomonadota;c__Gammaproteobacteria;o__Pseudomonadales;f__Pseudohongiellaceae;g__UBA9145;s__UBA9145 sp008081045	Medium (>70% completeness, <10% contamination)	76.4	2.5	28.57	2295725	54.8	338	8191	linear (l)	STO1_bin.381.fa	https://doi.org/10.6084/m9.figshare.28784762	NA	NA	NA	NA	GCA_008081045.1	95	d__Bacteria;p__Pseudomonadota;c__Gammaproteobacteria;o__Pseudomonadales;f__Pseudohongiellaceae;g__UBA9145;s__UBA9145 sp008081045	98.52	0.927	GCA_008081045.1	95	d__Bacteria;p__Pseudomonadota;c__Gammaproteobacteria;o__Pseudomonadales;f__Pseudohongiellaceae;g__UBA9145;s__UBA9145 sp008081045	98.52	0.927	d__Bacteria;p__Pseudomonadota;c__Gammaproteobacteria;o__Pseudomonadales;f__Pseudohongiellaceae;g__UBA9145;s__	taxonomic classification defined by topology and ANI	topological placement and ANI have congruent species assignments	GCA_902537815.1, s__UBA9145 sp902537815, 95.0, 94.27, 0.637; GCA_902597095.1, s__UBA9145 sp902597095, 95.0, 93.6, 0.658; GCA_030752195.1, s__UBA9145 sp030752195, 95.0, 88.25, 0.458; GCA_002691885.1, s__UBA9145 sp002691885, 95.0, 87.03, 0.529; GCA_002729315.1, s__UBA9145 sp002729315, 95.0, 86.39, 0.496	80.66	11	N/A	N/A	7	0	0	46	99	6
STO1_MGX_short_read	STO1_bin.462	STO1-SR-COASSEMBLY-BIN-462	d__Bacteria	p__Pseudomonadota	c__Alphaproteobacteria	o__Parvibaculales	f__RS24	g__UBA8337	s__	d__Bacteria;p__Pseudomonadota;c__Alphaproteobacteria;o__Parvibaculales;f__RS24;g__UBA8337;s__	Medium (>70% completeness, <10% contamination)	75.02	3.48	88.89	1423134	63.04	298	4853	linear (l)	STO1_bin.462.fa	https://doi.org/10.6084/m9.figshare.28784762	NA	NA	NA	NA	N/A	N/A	N/A	N/A	N/A	N/A	N/A	N/A	N/A	N/A	d__Bacteria;p__Pseudomonadota;c__Alphaproteobacteria;o__Parvibaculales;f__RS24;g__UBA8337;s__	taxonomic classification fully defined by topology	classification based on placement in class-level tree	N/A	68.32	11	0.92929	N/A	6	0	0	47	87	4
STO1_MGX_short_read	STO1_bin.460	STO1-SR-COASSEMBLY-BIN-460	d__Bacteria	p__Bacteroidota	c__Bacteroidia	o__Flavobacteriales	f__Flavobacteriaceae	g__RFYP01	s__RFYP01 sp011526365	d__Bacteria;p__Bacteroidota;c__Bacteroidia;o__Flavobacteriales;f__Flavobacteriaceae;g__RFYP01;s__RFYP01 sp011526365	Medium (>70% completeness, <10% contamination)	74.9	5.38	79.41	1686386	42.57	288	6503	linear (l)	STO1_bin.460.fa	https://doi.org/10.6084/m9.figshare.28784762	NA	NA	NA	NA	GCA_011526365.1	95	d__Bacteria;p__Bacteroidota;c__Bacteroidia;o__Flavobacteriales;f__Flavobacteriaceae;g__RFYP01;s__RFYP01 sp011526365	97.57	0.839	GCA_011526365.1	95	d__Bacteria;p__Bacteroidota;c__Bacteroidia;o__Flavobacteriales;f__Flavobacteriaceae;g__RFYP01;s__RFYP01 sp011526365	97.57	0.839	d__Bacteria;p__Bacteroidota;c__Bacteroidia;o__Flavobacteriales;f__Flavobacteriaceae;g__RFYP01;s__	taxonomic classification defined by topology and ANI	topological placement and ANI have congruent species assignments	N/A	63.4	11	N/A	N/A	3	0	0	50	78	8
STO1_MGX_short_read	STO1_bin.149	STO1-SR-COASSEMBLY-BIN-149	d__Bacteria	p__Cyanobacteriota	c__Cyanobacteriia	o__Cyanobacteriales	f__Microcystaceae_A	g__Atelocyanobacterium	s__Atelocyanobacterium thalassa	d__Bacteria;p__Cyanobacteriota;c__Cyanobacteriia;o__Cyanobacteriales;f__Microcystaceae_A;g__Atelocyanobacterium;s__Atelocyanobacterium thalassa	Medium (>70% completeness, <10% contamination)	74.35	0.46	25	1452545	31.01	17	168241	linear (l)	STO1_bin.149.fa	https://doi.org/10.6084/m9.figshare.28784762	NA	NA	NA	NA	GCF_000025125.1	95	d__Bacteria;p__Cyanobacteriota;c__Cyanobacteriia;o__Cyanobacteriales;f__Microcystaceae_A;g__Atelocyanobacterium;s__Atelocyanobacterium thalassa	99.59	0.991	GCF_000025125.1	95	d__Bacteria;p__Cyanobacteriota;c__Cyanobacteriia;o__Cyanobacteriales;f__Microcystaceae_A;g__Atelocyanobacterium;s__Atelocyanobacterium thalassa	99.59	0.991	d__Bacteria;p__Cyanobacteriota;c__Cyanobacteriia;o__Cyanobacteriales;f__Microcystaceae_A;g__Atelocyanobacterium;s__	taxonomic classification defined by topology and ANI	topological placement and ANI have congruent species assignments	GCF_020885515.1, s__Atelocyanobacterium thalassa_A, 95.0, 84.49, 0.495	89.53	11	N/A	N/A	7	0	0	46	109	3
STO1_MGX_short_read	STO1_bin.81	STO1-SR-COASSEMBLY-BIN-081	d__Bacteria	p__Bacteroidota	c__Bacteroidia	o__Flavobacteriales	f__UA16	g__UA16	s__	d__Bacteria;p__Bacteroidota;c__Bacteroidia;o__Flavobacteriales;f__UA16;g__UA16;s__	Medium (>70% completeness, <10% contamination)	74.29	9.48	100	1985177	56.12	231	12197	linear (l)	STO1_bin.81.fa	https://doi.org/10.6084/m9.figshare.28784762	NA	NA	NA	NA	N/A	N/A	N/A	N/A	N/A	GCA_938003665.1	95	d__Bacteria;p__Bacteroidota;c__Bacteroidia;o__Flavobacteriales;f__UA16;g__UA16;s__UA16 sp938003665	93.44	0.709	d__Bacteria;p__Bacteroidota;c__Bacteroidia;o__Flavobacteriales;f__UA16;g__UA16;s__	taxonomic classification defined by topology and ANI	classification based on placement in class-level tree	GCA_002863125.1, s__UA16 sp002863125, 95.0, 88.09, 0.552; GCA_002448555.1, s__UA16 sp002448555, 95.0, 87.16, 0.45; GCA_937884175.1, s__UA16 sp937884175, 95.0, 87.15, 0.45; GCA_029979565.1, s__UA16 sp029979565, 95.0, 86.41, 0.463; GCA_002690915.1, s__UA16 sp002690915, 95.0, 80.78, 0.2	59.98	11	0.99371	Genome not assigned to closest species as it falls outside its pre-defined ANI radius	2	0	0	51	75	11
STO1_MGX_short_read	STO1_bin.236	STO1-SR-COASSEMBLY-BIN-236	d__Archaea	p__Thermoplasmatota	c__Poseidoniia	o__Poseidoniales	f__Poseidoniaceae	g__MGIIa-L2	s__	d__Archaea;p__Thermoplasmatota;c__Poseidoniia;o__Poseidoniales;f__Poseidoniaceae;g__MGIIa-L2;s__	Medium (>70% completeness, <10% contamination)	74.13	4.8	75	1809770	48.66	142	20481	linear (l)	STO1_bin.236.fa	https://doi.org/10.6084/m9.figshare.28784762	NA	NA	NA	NA	N/A	N/A	N/A	N/A	N/A	N/A	N/A	N/A	N/A	N/A	d__Archaea;p__Thermoplasmatota;c__Poseidoniia;o__Poseidoniales;f__Poseidoniaceae;g__MGIIa-L2;s__	taxonomic classification defined by topology and ANI	N/A	GCA_012270265.1, s__MGIIa-L2 sp012270265, 95.0, 86.02, 0.463; GCA_018623995.1, s__MGIIa-L2 sp018623995, 95.0, 85.89, 0.525; GCA_937911445.1, s__MGIIa-L2 sp937911445, 95.0, 85.81, 0.535; GCA_013330015.1, s__MGIIa-L2 sp8574u, 95.0, 85.52, 0.396; GCA_949538025.1, s__MGIIa-L2 sp949538025, 95.0, 84.79, 0.497; GCA_029979085.1, s__MGIIa-L2 sp029979085, 95.0, 81.11, 0.211	70.49	11	0.98943	Genome not assigned to closest species as it falls outside its pre-defined ANI radius	33	1	0	19	18	2
STO1_MGX_short_read	STO1_bin.6	STO1-SR-COASSEMBLY-BIN-006	d__Bacteria	p__Pseudomonadota	c__Alphaproteobacteria	o__Puniceispirillales	f__Puniceispirillaceae	g__UBA8309	s__	d__Bacteria;p__Pseudomonadota;c__Alphaproteobacteria;o__Puniceispirillales;f__Puniceispirillaceae;g__UBA8309;s__	Medium (>70% completeness, <10% contamination)	74	1.75	75	1979530	55.2	133	21078	linear (l)	STO1_bin.6.fa	https://doi.org/10.6084/m9.figshare.28784762	NA	NA	NA	NA	N/A	N/A	N/A	N/A	N/A	GCA_011524735.1	95	d__Bacteria;p__Pseudomonadota;c__Alphaproteobacteria;o__Puniceispirillales;f__Puniceispirillaceae;g__UBA8309;s__UBA8309 sp011524735	82.47	0.22	d__Bacteria;p__Pseudomonadota;c__Alphaproteobacteria;o__Puniceispirillales;f__Puniceispirillaceae;g__UBA8309;s__	taxonomic classification defined by topology and ANI	classification based on placement in class-level tree	N/A	65.04	11	0.98292	N/A	2	0	0	51	81	1
STO1_MGX_short_read	STO1_bin.426	STO1-SR-COASSEMBLY-BIN-426	d__Bacteria	p__Pseudomonadota	c__Alphaproteobacteria	o__Puniceispirillales	f__Puniceispirillaceae	g__WTJO01	s__	d__Bacteria;p__Pseudomonadota;c__Alphaproteobacteria;o__Puniceispirillales;f__Puniceispirillaceae;g__WTJO01;s__	Medium (>70% completeness, <10% contamination)	71.55	9.1	75.76	1686208	48.42	385	4570	linear (l)	STO1_bin.426.fa	https://doi.org/10.6084/m9.figshare.28784762	NA	NA	NA	NA	N/A	N/A	N/A	N/A	N/A	N/A	N/A	N/A	N/A	N/A	d__Bacteria;p__Pseudomonadota;c__Alphaproteobacteria;o__Puniceispirillales;f__Puniceispirillaceae;g__WTJO01;s__	taxonomic novelty determined using RED	classification based on placement in class-level tree	N/A	53.96	11	0.93831	N/A	4	1	0	48	70	7
STO1_MGX_short_read	STO1_bin.80	STO1-SR-COASSEMBLY-BIN-080	d__Bacteria	p__Bacteroidota	c__Bacteroidia	o__Flavobacteriales	f__Parvicellaceae	g__GCA-002727735	s__	d__Bacteria;p__Bacteroidota;c__Bacteroidia;o__Flavobacteriales;f__Parvicellaceae;g__GCA-002727735;s__	Medium (>70% completeness, <10% contamination)	71.48	3.14	71.43	1793780	33.47	306	7376	linear (l)	STO1_bin.80.fa	https://doi.org/10.6084/m9.figshare.28784762	NA	NA	NA	NA	N/A	N/A	N/A	N/A	N/A	N/A	N/A	N/A	N/A	N/A	d__Bacteria;p__Bacteroidota;c__Bacteroidia;o__Flavobacteriales;f__Parvicellaceae;g__GCA-002727735;s__	taxonomic classification defined by topology and ANI	classification based on placement in class-level tree	GCA_002694645.1, s__GCA-002727735 sp002694645, 95.0, 89.36, 0.566; GCA_902536695.1, s__GCA-002727735 sp902536695, 95.0, 88.46, 0.461	61.87	11	0.99111	Genome not assigned to closest species as it falls outside its pre-defined ANI radius	2	0	0	51	78	4
STO1_MGX_short_read	STO1_bin.46	STO1-SR-COASSEMBLY-BIN-046	d__Bacteria	p__Pseudomonadota	c__Alphaproteobacteria	o__Parvibaculales	f__RS24	g__UBA8337	s__	d__Bacteria;p__Pseudomonadota;c__Alphaproteobacteria;o__Parvibaculales;f__RS24;g__UBA8337;s__	Medium (>70% completeness, <10% contamination)	70.69	1.72	100	1450768	55.87	219	7683	linear (l)	STO1_bin.46.fa	https://doi.org/10.6084/m9.figshare.28784762	NA	NA	NA	NA	N/A	N/A	N/A	N/A	N/A	N/A	N/A	N/A	N/A	N/A	d__Bacteria;p__Pseudomonadota;c__Alphaproteobacteria;o__Parvibaculales;f__RS24;g__UBA8337;s__	taxonomic classification defined by topology and ANI	classification based on placement in class-level tree	GCA_009920875.1, s__UBA8337 sp009920875, 95.0, 82.9, 0.181; GCA_949498175.1, s__UBA8337 sp949498175, 95.0, 82.81, 0.196; GCA_029253645.1, s__UBA8337 sp029253645, 95.0, 82.39, 0.16; GCA_002721725.1, s__UBA8337 sp002721725, 95.0, 82.37, 0.165	64.17	11	0.93788	N/A	1	0	0	52	79	4
xHP1_MGX_short_read	xHP1_bin.105	xHP1-SR-COASSEMBLY-BIN-105	d__Bacteria	p__Planctomycetota	c__Planctomycetia	o__Pirellulales	f__Pirellulaceae	g__Rubripirellula	s__Rubripirellula sp012270385	d__Bacteria;p__Planctomycetota;c__Planctomycetia;o__Pirellulales;f__Pirellulaceae;g__Rubripirellula;s__Rubripirellula sp012270385	High (>90% completeness, <5% contamination)	99.93	1.18	100	5659922	49.9	240	50852	linear (l)	xHP1_bin.105.fa	https://www.ncbi.nlm.nih.gov/bioproject/PRJNA1235278/	SAMN47472059	PRJNA1235278	JBMHCN000000000	Rubripirellula sp. xHP1_bin.105	GCA_012270385.1	95	d__Bacteria;p__Planctomycetota;c__Planctomycetia;o__Pirellulales;f__Pirellulaceae;g__Rubripirellula;s__Rubripirellula sp012270385	98.27	0.938	GCA_012270385.1	95	d__Bacteria;p__Planctomycetota;c__Planctomycetia;o__Pirellulales;f__Pirellulaceae;g__Rubripirellula;s__Rubripirellula sp012270385	98.27	0.938	d__Bacteria;p__Planctomycetota;c__Planctomycetia;o__Pirellulales;f__Pirellulaceae;g__Rubripirellula;s__	taxonomic classification defined by topology and ANI	topological placement and ANI have congruent species assignments	N/A	85.54	11	N/A	N/A	7	0	0	46	105	4
xHP1_MGX_short_read	xHP1_bin.240	xHP1-SR-COASSEMBLY-BIN-240	d__Bacteria	p__Planctomycetota	c__Planctomycetia	o__Pirellulales	f__Pirellulaceae	g__Rubripirellula	s__	d__Bacteria;p__Planctomycetota;c__Planctomycetia;o__Pirellulales;f__Pirellulaceae;g__Rubripirellula;s__	High (>90% completeness, <5% contamination)	99.93	1.18	100	5214901	51.06	194	63867	linear (l)	xHP1_bin.240.fa	https://www.ncbi.nlm.nih.gov/bioproject/PRJNA1235278/	SAMN47472060	PRJNA1235278	JBMHCO000000000	Rubripirellula sp. xHP1_bin.240	N/A	N/A	N/A	N/A	N/A	GCA_022425745.1	95	d__Bacteria;p__Planctomycetota;c__Planctomycetia;o__Pirellulales;f__Pirellulaceae;g__Rubripirellula;s__Rubripirellula sp022425745	91.72	0.846	d__Bacteria;p__Planctomycetota;c__Planctomycetia;o__Pirellulales;f__Pirellulaceae;g__Rubripirellula;s__	taxonomic classification defined by topology and ANI	classification based on placement in class-level tree	GCA_938045805.1, s__Rubripirellula sp938045805, 95.0, 81.66, 0.228	86	11	0.99759	Genome not assigned to closest species as it falls outside its pre-defined ANI radius	7	0	0	46	106	3
xHP1_MGX_short_read	xHP1_bin.217	xHP1-SR-COASSEMBLY-BIN-217	d__Bacteria	p__Verrucomicrobiota	c__Verrucomicrobiae	o__Verrucomicrobiales	f__Akkermansiaceae	g__SW10	s__	d__Bacteria;p__Verrucomicrobiota;c__Verrucomicrobiae;o__Verrucomicrobiales;f__Akkermansiaceae;g__SW10;s__	High (>90% completeness, <5% contamination)	99.32	4.76	28.57	4319781	54.38	65	258623	linear (l)	xHP1_bin.217.fa	https://www.ncbi.nlm.nih.gov/bioproject/PRJNA1235278/	SAMN47472061	PRJNA1235278	JBMHCP000000000	Akkermansiaceae bacterium xHP1_bin.217	N/A	N/A	N/A	N/A	N/A	N/A	N/A	N/A	N/A	N/A	d__Bacteria;p__Verrucomicrobiota;c__Verrucomicrobiae;o__Verrucomicrobiales;f__Akkermansiaceae;g__SW10;s__	taxonomic classification fully defined by topology	classification based on placement in class-level tree	N/A	91	11	0.97965	N/A	7	0	0	46	112	3
xHP1_MGX_short_read	xHP1_bin.484	xHP1-SR-COASSEMBLY-BIN-484	d__Bacteria	p__Verrucomicrobiota	c__Verrucomicrobiae	o__Verrucomicrobiales	f__Akkermansiaceae	g__SW10	s__	d__Bacteria;p__Verrucomicrobiota;c__Verrucomicrobiae;o__Verrucomicrobiales;f__Akkermansiaceae;g__SW10;s__	High (>90% completeness, <5% contamination)	99.32	0.34	0	3135829	53.62	35	203775	linear (l)	xHP1_bin.484.fa	https://www.ncbi.nlm.nih.gov/bioproject/PRJNA1235278/	SAMN47472062	PRJNA1235278	JBMHCQ000000000	Akkermansiaceae bacterium xHP1_bin.484	N/A	N/A	N/A	N/A	N/A	N/A	N/A	N/A	N/A	N/A	d__Bacteria;p__Verrucomicrobiota;c__Verrucomicrobiae;o__Verrucomicrobiales;f__Akkermansiaceae;g__SW10;s__	taxonomic classification fully defined by topology	classification based on placement in class-level tree	N/A	91.18	11	0.93352	N/A	7	0	0	46	112	2
xHP1_MGX_short_read	xHP1_bin.575	xHP1-SR-COASSEMBLY-BIN-575	d__Bacteria	p__Verrucomicrobiota	c__Verrucomicrobiae	o__Opitutales	f__Coraliomargaritaceae	g__Lentimonas	s__	d__Bacteria;p__Verrucomicrobiota;c__Verrucomicrobiae;o__Opitutales;f__Coraliomargaritaceae;g__Lentimonas;s__	High (>90% completeness, <5% contamination)	99.32	0	0	2301760	51.25	30	172712	linear (l)	xHP1_bin.575.fa	https://www.ncbi.nlm.nih.gov/bioproject/PRJNA1235278/	SAMN47472063	PRJNA1235278	JBMHCR000000000	Lentimonas sp. xHP1_bin.575	N/A	N/A	N/A	N/A	N/A	N/A	N/A	N/A	N/A	N/A	d__Bacteria;p__Verrucomicrobiota;c__Verrucomicrobiae;o__Opitutales;f__Coraliomargaritaceae;g__Lentimonas;s__	taxonomic classification fully defined by topology	classification based on placement in class-level tree	N/A	90.92	11	0.96527	N/A	7	0	0	46	112	1
xHP1_MGX_short_read	xHP1_bin.446	xHP1-SR-COASSEMBLY-BIN-446	d__Bacteria	p__Pseudomonadota	c__Alphaproteobacteria	o__Puniceispirillales	f__Puniceispirillaceae	g__UBA8309	s__	d__Bacteria;p__Pseudomonadota;c__Alphaproteobacteria;o__Puniceispirillales;f__Puniceispirillaceae;g__UBA8309;s__	High (>90% completeness, <5% contamination)	99.13	0.44	0	2401452	57.23	21	211017	linear (l)	xHP1_bin.446.fa	https://www.ncbi.nlm.nih.gov/bioproject/PRJNA1235278/	SAMN47472064	PRJNA1235278	JBMHCS000000000	Candidatus Puniceispirillaceae bacterium xHP1_bin.446	N/A	N/A	N/A	N/A	N/A	N/A	N/A	N/A	N/A	N/A	d__Bacteria;p__Pseudomonadota;c__Alphaproteobacteria;o__Puniceispirillales;f__Puniceispirillaceae;g__UBA8309;s__	taxonomic classification defined by topology and ANI	classification based on placement in class-level tree	GCA_002686685.1, s__UBA8309 sp002686685, 95.0, 92.11, 0.764; GCA_002731315.1, s__UBA8309 sp002731315, 95.0, 88.03, 0.618	96.33	11	0.98465	Genome not assigned to closest species as it falls outside its pre-defined ANI radius	7	0	0	46	117	0
xHP1_MGX_short_read	xHP1_bin.76	xHP1-SR-COASSEMBLY-BIN-076	d__Bacteria	p__Bacteroidota	c__Bacteroidia	o__Flavobacteriales	f__Flavobacteriaceae	g__Jejuia	s__	d__Bacteria;p__Bacteroidota;c__Bacteroidia;o__Flavobacteriales;f__Flavobacteriaceae;g__Jejuia;s__	High (>90% completeness, <5% contamination)	99.01	1.49	20	3652375	34.52	47	262917	linear (l)	xHP1_bin.76.fa	https://www.ncbi.nlm.nih.gov/bioproject/PRJNA1235278/	SAMN47472065	PRJNA1235278	JBMHCT000000000	Jejuia sp. xHP1_bin.76	N/A	N/A	N/A	N/A	N/A	GCA_002428965.1	95	d__Bacteria;p__Bacteroidota;c__Bacteroidia;o__Flavobacteriales;f__Flavobacteriaceae;g__Jejuia;s__Jejuia sp002428965	85.29	0.434	d__Bacteria;p__Bacteroidota;c__Bacteroidia;o__Flavobacteriales;f__Flavobacteriaceae;g__Jejuia;s__	taxonomic classification defined by topology and ANI	classification based on placement in class-level tree	N/A	97.66	11	0.99141	N/A	7	0	0	46	119	1
xHP1_MGX_short_read	xHP1_bin.594	xHP1-SR-COASSEMBLY-BIN-594	d__Bacteria	p__Bacteroidota	c__Bacteroidia	o__Flavobacteriales	f__UBA7312	g__GCA-2862585	s__	d__Bacteria;p__Bacteroidota;c__Bacteroidia;o__Flavobacteriales;f__UBA7312;g__GCA-2862585;s__	High (>90% completeness, <5% contamination)	98.92	3.76	0	1795487	33.66	28	144403	linear (l)	xHP1_bin.594.fa	https://www.ncbi.nlm.nih.gov/bioproject/PRJNA1235278/	SAMN47472066	PRJNA1235278	JBMHCU000000000	Flavobacteriales bacterium xHP1_bin.594	N/A	N/A	N/A	N/A	N/A	N/A	N/A	N/A	N/A	N/A	d__Bacteria;p__Bacteroidota;c__Bacteroidia;o__Flavobacteriales;f__UBA7312;g__GCA-2862585;s__	taxonomic novelty determined using RED	classification based on placement in class-level tree	N/A	92.77	11	0.93734	N/A	7	0	0	46	113	3
xHP1_MGX_short_read	xHP1_bin.206	xHP1-SR-COASSEMBLY-BIN-206	d__Bacteria	p__Verrucomicrobiota	c__Verrucomicrobiae	o__Opitutales	f__Coraliomargaritaceae	g__UBA7374	s__	d__Bacteria;p__Verrucomicrobiota;c__Verrucomicrobiae;o__Opitutales;f__Coraliomargaritaceae;g__UBA7374;s__	High (>90% completeness, <5% contamination)	98.65	1.35	50	2140575	50.92	17	229759	linear (l)	xHP1_bin.206.fa	https://www.ncbi.nlm.nih.gov/bioproject/PRJNA1235278/	SAMN47472067	PRJNA1235278	JBMHCV000000000	Coraliomargaritaceae bacterium xHP1_bin.206	N/A	N/A	N/A	N/A	N/A	N/A	N/A	N/A	N/A	N/A	d__Bacteria;p__Verrucomicrobiota;c__Verrucomicrobiae;o__Opitutales;f__Coraliomargaritaceae;g__UBA7374;s__	taxonomic novelty determined using RED	classification based on placement in class-level tree	N/A	90.13	11	0.9651	N/A	7	0	0	46	111	1
xHP1_MGX_short_read	xHP1_bin.548	xHP1-SR-COASSEMBLY-BIN-548	d__Bacteria	p__Verrucomicrobiota	c__Verrucomicrobiae	o__Verrucomicrobiales	f__Akkermansiaceae	g__SW10	s__	d__Bacteria;p__Verrucomicrobiota;c__Verrucomicrobiae;o__Verrucomicrobiales;f__Akkermansiaceae;g__SW10;s__	High (>90% completeness, <5% contamination)	98.64	0.68	100	4875546	55.67	162	61082	linear (l)	xHP1_bin.548.fa	https://www.ncbi.nlm.nih.gov/bioproject/PRJNA1235278/	SAMN47472068	PRJNA1235278	JBMHCW000000000	Akkermansiaceae bacterium xHP1_bin.548	N/A	N/A	N/A	N/A	N/A	N/A	N/A	N/A	N/A	N/A	d__Bacteria;p__Verrucomicrobiota;c__Verrucomicrobiae;o__Verrucomicrobiales;f__Akkermansiaceae;g__SW10;s__	taxonomic classification fully defined by topology	classification based on placement in class-level tree	N/A	92.06	11	0.97299	N/A	7	0	0	46	113	1
xHP1_MGX_short_read	xHP1_bin.262	xHP1-SR-COASSEMBLY-BIN-262	d__Bacteria	p__Bacteroidota	c__Bacteroidia	o__Flavobacteriales	f__Flavobacteriaceae	g__WTJH01	s__	d__Bacteria;p__Bacteroidota;c__Bacteroidia;o__Flavobacteriales;f__Flavobacteriaceae;g__WTJH01;s__	High (>90% completeness, <5% contamination)	98.41	1.47	0	2084145	42.31	20	256505	linear (l)	xHP1_bin.262.fa	https://www.ncbi.nlm.nih.gov/bioproject/PRJNA1235278/	SAMN47472069	PRJNA1235278	JBMHCX000000000	Flavobacteriaceae bacterium xHP1_bin.262	N/A	N/A	N/A	N/A	N/A	N/A	N/A	N/A	N/A	N/A	d__Bacteria;p__Bacteroidota;c__Bacteroidia;o__Flavobacteriales;f__Flavobacteriaceae;g__WTJH01;s__	taxonomic novelty determined using RED	classification based on placement in class-level tree	N/A	95.25	11	0.96984	N/A	7	0	0	46	116	2
xHP1_MGX_short_read	xHP1_bin.70	xHP1-SR-COASSEMBLY-BIN-070	d__Bacteria	p__Pseudomonadota	c__Alphaproteobacteria	o__Puniceispirillales	f__UBA1172	g__UBA1172	s__	d__Bacteria;p__Pseudomonadota;c__Alphaproteobacteria;o__Puniceispirillales;f__UBA1172;g__UBA1172;s__	High (>90% completeness, <5% contamination)	97.98	1.74	50	1970279	58.7	129	25507	linear (l)	xHP1_bin.70.fa	https://www.ncbi.nlm.nih.gov/bioproject/PRJNA1235278/	SAMN47472070	PRJNA1235278	JBMHCY000000000	Candidatus Puniceispirillales bacterium xHP1_bin.70	N/A	N/A	N/A	N/A	N/A	N/A	N/A	N/A	N/A	N/A	d__Bacteria;p__Pseudomonadota;c__Alphaproteobacteria;o__Puniceispirillales;f__UBA1172;g__UBA1172;s__	taxonomic novelty determined using RED	classification based on placement in class-level tree	N/A	96.7	11	0.89247	N/A	7	0	0	46	118	1
xHP1_MGX_short_read	xHP1_bin.581	xHP1-SR-COASSEMBLY-BIN-581	d__Bacteria	p__Pseudomonadota	c__Alphaproteobacteria	o__Caulobacterales	f__Hyphomonadaceae	g__Henriciella	s__Henriciella sp913056435	d__Bacteria;p__Pseudomonadota;c__Alphaproteobacteria;o__Caulobacterales;f__Hyphomonadaceae;g__Henriciella;s__Henriciella sp913056435	High (>90% completeness, <5% contamination)	97.86	0.32	0	2708038	59.74	51	124091	linear (l)	xHP1_bin.581.fa	https://www.ncbi.nlm.nih.gov/bioproject/PRJNA1235278/	SAMN47472071	PRJNA1235278	JBMHCZ000000000	Henriciella sp. xHP1_bin.581	GCA_913056435.1	95	d__Bacteria;p__Pseudomonadota;c__Alphaproteobacteria;o__Caulobacterales;f__Hyphomonadaceae;g__Henriciella;s__Henriciella sp913056435	98.99	0.946	GCA_913056435.1	95	d__Bacteria;p__Pseudomonadota;c__Alphaproteobacteria;o__Caulobacterales;f__Hyphomonadaceae;g__Henriciella;s__Henriciella sp913056435	98.99	0.946	d__Bacteria;p__Pseudomonadota;c__Alphaproteobacteria;o__Caulobacterales;f__Hyphomonadaceae;g__Henriciella;s__	taxonomic classification defined by topology and ANI	topological placement and ANI have congruent species assignments	N/A	96.13	11	N/A	N/A	7	0	0	46	117	2
xHP1_MGX_short_read	xHP1_bin.116	xHP1-SR-COASSEMBLY-BIN-116	d__Bacteria	p__Bacteroidota	c__Bacteroidia	o__Flavobacteriales	f__UA16	g__	s__	d__Bacteria;p__Bacteroidota;c__Bacteroidia;o__Flavobacteriales;f__UA16;g__;s__	High (>90% completeness, <5% contamination)	97.58	2.3	0	2936259	56.73	64	72746	linear (l)	xHP1_bin.116.fa	https://www.ncbi.nlm.nih.gov/bioproject/PRJNA1235278/	SAMN47472072	PRJNA1235278	JBMHDA000000000	Flavobacteriales bacterium xHP1_bin.116	N/A	N/A	N/A	N/A	N/A	N/A	N/A	N/A	N/A	N/A	d__Bacteria;p__Bacteroidota;c__Bacteroidia;o__Flavobacteriales;f__UA16;g__;s__	taxonomic novelty determined using RED	classification based on placement in class-level tree	N/A	92.02	11	0.81422	N/A	7	0	0	46	113	3
xHP1_MGX_short_read	xHP1_bin.130	xHP1-SR-COASSEMBLY-BIN-130	d__Bacteria	p__Pseudomonadota	c__Alphaproteobacteria	o__Parvibaculales	f__RS24	g__JAPPQG01	s__	d__Bacteria;p__Pseudomonadota;c__Alphaproteobacteria;o__Parvibaculales;f__RS24;g__JAPPQG01;s__	High (>90% completeness, <5% contamination)	96.81	0	0	1834906	55.88	17	205745	linear (l)	xHP1_bin.130.fa	https://www.ncbi.nlm.nih.gov/bioproject/PRJNA1235278/	SAMN47472073	PRJNA1235278	JBMHDB000000000	Parvibaculales bacterium xHP1_bin.130	N/A	N/A	N/A	N/A	N/A	N/A	N/A	N/A	N/A	N/A	d__Bacteria;p__Pseudomonadota;c__Alphaproteobacteria;o__Parvibaculales;f__RS24;g__JAPPQG01;s__	taxonomic novelty determined using RED	classification based on placement in class-level tree	N/A	92.59	11	0.86857	N/A	5	0	0	48	112	0
xHP1_MGX_short_read	xHP1_bin.492	xHP1-SR-COASSEMBLY-BIN-492	d__Bacteria	p__Bacteroidota	c__Bacteroidia	o__Flavobacteriales	f__Crocinitomicaceae	g__CAIUKX01	s__	d__Bacteria;p__Bacteroidota;c__Bacteroidia;o__Flavobacteriales;f__Crocinitomicaceae;g__CAIUKX01;s__	High (>90% completeness, <5% contamination)	96.76	4.09	16.67	2343988	31.2	220	15161	linear (l)	xHP1_bin.492.fa	https://www.ncbi.nlm.nih.gov/bioproject/PRJNA1235278/	SAMN47472074	PRJNA1235278	JBMHDC000000000	Crocinitomicaceae bacterium xHP1_bin.492	N/A	N/A	N/A	N/A	N/A	N/A	N/A	N/A	N/A	N/A	d__Bacteria;p__Bacteroidota;c__Bacteroidia;o__Flavobacteriales;f__Crocinitomicaceae;g__CAIUKX01;s__	taxonomic classification fully defined by topology	classification based on placement in class-level tree	N/A	90.21	11	0.92946	N/A	7	0	0	46	112	2
xHP1_MGX_short_read	xHP1_bin.230	xHP1-SR-COASSEMBLY-BIN-230	d__Bacteria	p__Pseudomonadota	c__Alphaproteobacteria	o__Parvibaculales	f__RS24	g__Micropelagos	s__Micropelagos thuwalensis	d__Bacteria;p__Pseudomonadota;c__Alphaproteobacteria;o__Parvibaculales;f__RS24;g__Micropelagos;s__Micropelagos thuwalensis	High (>90% completeness, <5% contamination)	96.59	0.58	50	1912165	45.26	10	326763	linear (l)	xHP1_bin.230.fa	https://www.ncbi.nlm.nih.gov/bioproject/PRJNA1235278/	SAMN47472075	PRJNA1235278	JBMHDD000000000	Candidatus Micropelagos thuwalensis xHP1_bin.230	GCF_000469155.1	95	d__Bacteria;p__Pseudomonadota;c__Alphaproteobacteria;o__Parvibaculales;f__RS24;g__Micropelagos;s__Micropelagos thuwalensis	97.59	0.919	GCF_000469155.1	95	d__Bacteria;p__Pseudomonadota;c__Alphaproteobacteria;o__Parvibaculales;f__RS24;g__Micropelagos;s__Micropelagos thuwalensis	97.59	0.919	d__Bacteria;p__Pseudomonadota;c__Alphaproteobacteria;o__Parvibaculales;f__RS24;g__Micropelagos;s__	taxonomic classification defined by topology and ANI	topological placement and ANI have congruent species assignments	GCA_003331985.1, s__Micropelagos sp002700915, 95.0, 85.46, 0.629; GCA_002450335.1, s__Micropelagos sp002450335, 95.0, 84.88, 0.612; GCA_002683515.1, s__Micropelagos sp002683515, 95.0, 84.1, 0.429; GCA_938091085.1, s__Micropelagos sp938091085, 95.0, 84.08, 0.529; GCA_000293845.2, s__Micropelagos sp000293845, 95.0, 80.93, 0.275	91.88	11	N/A	N/A	5	0	0	48	111	1
xHP1_MGX_short_read	xHP1_bin.305	xHP1-SR-COASSEMBLY-BIN-305	d__Bacteria	p__Cyanobacteriota	c__Cyanobacteriia	o__PCC-6307	f__Cyanobiaceae	g__Synechococcus_C	s__	d__Bacteria;p__Cyanobacteriota;c__Cyanobacteriia;o__PCC-6307;f__Cyanobiaceae;g__Synechococcus_C;s__	High (>90% completeness, <5% contamination)	96.46	0.14	100	1980764	58.97	48	75531	linear (l)	xHP1_bin.305.fa	https://www.ncbi.nlm.nih.gov/bioproject/PRJNA1235278/	SAMN47472076	PRJNA1235278	JBMHDE000000000	Synechococcus sp. xHP1_bin.305	N/A	N/A	N/A	N/A	N/A	GCF_000153825.1	95	d__Bacteria;p__Cyanobacteriota;c__Cyanobacteriia;o__PCC-6307;f__Cyanobiaceae;g__Synechococcus_C;s__Synechococcus_C sp000153825	82.28	0.355	d__Bacteria;p__Cyanobacteriota;c__Cyanobacteriia;o__PCC-6307;f__Cyanobiaceae;g__Synechococcus_C;s__	taxonomic classification defined by topology and ANI	classification based on placement in class-level tree	N/A	88.34	11	0.96955	N/A	6	0	0	47	109	1
xHP1_MGX_short_read	xHP1_bin.83	xHP1-SR-COASSEMBLY-BIN-083	d__Bacteria	p__Pseudomonadota	c__Alphaproteobacteria	o__Parvibaculales	f__RS24	g__JAPPQG01	s__	d__Bacteria;p__Pseudomonadota;c__Alphaproteobacteria;o__Parvibaculales;f__RS24;g__JAPPQG01;s__	High (>90% completeness, <5% contamination)	96.38	0.43	100	1726319	46.82	19	126772	linear (l)	xHP1_bin.83.fa	https://www.ncbi.nlm.nih.gov/bioproject/PRJNA1235278/	SAMN47472077	PRJNA1235278	JBMHDF000000000	Parvibaculales bacterium xHP1_bin.83	N/A	N/A	N/A	N/A	N/A	N/A	N/A	N/A	N/A	N/A	d__Bacteria;p__Pseudomonadota;c__Alphaproteobacteria;o__Parvibaculales;f__RS24;g__JAPPQG01;s__	taxonomic novelty determined using RED	classification based on placement in class-level tree	N/A	92.67	11	0.87064	N/A	5	0	0	48	112	0
xHP1_MGX_short_read	xHP1_bin.191	xHP1-SR-COASSEMBLY-BIN-191	d__Bacteria	p__Myxococcota	c__UBA796	o__UBA796	f__GCA-2862545	g__JARACJ01	s__	d__Bacteria;p__Myxococcota;c__UBA796;o__UBA796;f__GCA-2862545;g__JARACJ01;s__	High (>90% completeness, <5% contamination)	96.22	1.73	0	4135824	63.04	85	103923	linear (l)	xHP1_bin.191.fa	https://www.ncbi.nlm.nih.gov/bioproject/PRJNA1235278/	SAMN47472078	PRJNA1235278	JBMHDG000000000	Myxococcota bacterium xHP1_bin.191	N/A	N/A	N/A	N/A	N/A	N/A	N/A	N/A	N/A	N/A	d__Bacteria;p__Myxococcota;c__UBA796;o__UBA796;f__GCA-2862545;g__JARACJ01;s__	taxonomic novelty determined using RED	classification based on placement in class-level tree	N/A	90.39	11	0.86831	N/A	7	0	0	46	111	6
xHP1_MGX_short_read	xHP1_bin.239	xHP1-SR-COASSEMBLY-BIN-239	d__Bacteria	p__Pseudomonadota	c__Alphaproteobacteria	o__Puniceispirillales	f__Puniceispirillaceae	g__UBA685	s__	d__Bacteria;p__Pseudomonadota;c__Alphaproteobacteria;o__Puniceispirillales;f__Puniceispirillaceae;g__UBA685;s__	High (>90% completeness, <5% contamination)	96.14	3.86	10	2046613	46.59	117	32927	linear (l)	xHP1_bin.239.fa	https://www.ncbi.nlm.nih.gov/bioproject/PRJNA1235278/	SAMN47472079	PRJNA1235278	JBMHDH000000000	Candidatus Puniceispirillaceae bacterium xHP1_bin.239	N/A	N/A	N/A	N/A	N/A	N/A	N/A	N/A	N/A	N/A	d__Bacteria;p__Pseudomonadota;c__Alphaproteobacteria;o__Puniceispirillales;f__Puniceispirillaceae;g__UBA685;s__	taxonomic classification fully defined by topology	classification based on placement in class-level tree	N/A	79.11	11	0.93973	N/A	3	0	0	50	98	2
xHP1_MGX_short_read	xHP1_bin.403	xHP1-SR-COASSEMBLY-BIN-403	d__Bacteria	p__Bacteroidota	c__Bacteroidia	o__Flavobacteriales	f__Flavobacteriaceae	g__GCA001735715	s__GCA001735715 sp027620655	d__Bacteria;p__Bacteroidota;c__Bacteroidia;o__Flavobacteriales;f__Flavobacteriaceae;g__GCA001735715;s__GCA001735715 sp027620655	High (>90% completeness, <5% contamination)	95.86	2.1	60	1863415	34.51	100	30854	linear (l)	xHP1_bin.403.fa	https://www.ncbi.nlm.nih.gov/bioproject/PRJNA1235278/	SAMN47472080	PRJNA1235278	JBMHDI000000000	Flavobacteriaceae bacterium xHP1_bin.403	GCA_027620655.1	95	d__Bacteria;p__Bacteroidota;c__Bacteroidia;o__Flavobacteriales;f__Flavobacteriaceae;g__GCA001735715;s__GCA001735715 sp027620655	98.3	0.867	GCA_027620655.1	95	d__Bacteria;p__Bacteroidota;c__Bacteroidia;o__Flavobacteriales;f__Flavobacteriaceae;g__GCA001735715;s__GCA001735715 sp027620655	98.3	0.867	d__Bacteria;p__Bacteroidota;c__Bacteroidia;o__Flavobacteriales;f__Flavobacteriaceae;g__GCA001735715;s__	taxonomic classification defined by topology and ANI	topological placement and ANI have congruent species assignments	GCA_947503105.1, s__GCA001735715 sp947503105, 95.0, 83.84, 0.487; GCA_029238515.1, s__GCA001735715 sp029238515, 95.0, 80.06, 0.235	93.39	11	N/A	N/A	6	1	0	46	114	3
xHP1_MGX_short_read	xHP1_bin.502	xHP1-SR-COASSEMBLY-BIN-502	d__Bacteria	p__Pseudomonadota	c__Alphaproteobacteria	o__Puniceispirillales	f__Puniceispirillaceae	g__UBA8309	s__	d__Bacteria;p__Pseudomonadota;c__Alphaproteobacteria;o__Puniceispirillales;f__Puniceispirillaceae;g__UBA8309;s__	High (>90% completeness, <5% contamination)	95.81	4.35	60	2845571	61.78	117	42678	linear (l)	xHP1_bin.502.fa	https://www.ncbi.nlm.nih.gov/bioproject/PRJNA1235278/	SAMN47472081	PRJNA1235278	JBMHDJ000000000	Candidatus Puniceispirillaceae bacterium xHP1_bin.502	N/A	N/A	N/A	N/A	N/A	GCA_002457745.1	95	d__Bacteria;p__Pseudomonadota;c__Alphaproteobacteria;o__Puniceispirillales;f__Puniceispirillaceae;g__UBA8309;s__UBA8309 sp002457745	85.11	0.525	d__Bacteria;p__Pseudomonadota;c__Alphaproteobacteria;o__Puniceispirillales;f__Puniceispirillaceae;g__UBA8309;s__	taxonomic classification defined by topology and ANI	classification based on placement in class-level tree	GCA_011522725.1, s__UBA8309 sp001627655, 95.0, 83.59, 0.362; GCA_022425565.1, s__UBA8309 sp022425565, 95.0, 82.79, 0.206; GCA_913048595.1, s__UBA8309 sp913048595, 95.0, 82.21, 0.305; GCA_018624035.1, s__UBA8309 sp018624035, 95.0, 80.91, 0.151; GCA_004213025.1, s__UBA8309 sp004213025, 95.0, 80.85, 0.218; GCA_009920665.1, s__UBA8309 sp009920665, 95.0, 80.09, 0.158	84.31	11	0.96903	Genome not assigned to closest species as it falls outside its pre-defined ANI radius	6	1	0	46	103	8
xHP1_MGX_short_read	xHP1_bin.25	xHP1-SR-COASSEMBLY-BIN-025	d__Bacteria	p__Bacteroidota	c__Bacteroidia	o__Flavobacteriales	f__UBA7312	g__JABAYQ01	s__	d__Bacteria;p__Bacteroidota;c__Bacteroidia;o__Flavobacteriales;f__UBA7312;g__JABAYQ01;s__	High (>90% completeness, <5% contamination)	95.7	0	0	1623934	30.99	16	160383	linear (l)	xHP1_bin.25.fa	https://www.ncbi.nlm.nih.gov/bioproject/PRJNA1235278/	SAMN47472082	PRJNA1235278	JBMHDK000000000	Flavobacteriales bacterium xHP1_bin.25	N/A	N/A	N/A	N/A	N/A	N/A	N/A	N/A	N/A	N/A	d__Bacteria;p__Bacteroidota;c__Bacteroidia;o__Flavobacteriales;f__UBA7312;g__JABAYQ01;s__	taxonomic novelty determined using RED	classification based on placement in class-level tree	N/A	96.09	11	0.92385	N/A	7	0	0	46	117	0
xHP1_MGX_short_read	xHP1_bin.475	xHP1-SR-COASSEMBLY-BIN-475	d__Bacteria	p__Pseudomonadota	c__Alphaproteobacteria	o__Parvibaculales	f__RS24	g__JAPPQG01	s__	d__Bacteria;p__Pseudomonadota;c__Alphaproteobacteria;o__Parvibaculales;f__RS24;g__JAPPQG01;s__	High (>90% completeness, <5% contamination)	95.29	0	0	1777611	54.05	10	410706	linear (l)	xHP1_bin.475.fa	https://www.ncbi.nlm.nih.gov/bioproject/PRJNA1235278/	SAMN47472083	PRJNA1235278	JBMHDL000000000	Parvibaculales bacterium xHP1_bin.475	N/A	N/A	N/A	N/A	N/A	N/A	N/A	N/A	N/A	N/A	d__Bacteria;p__Pseudomonadota;c__Alphaproteobacteria;o__Parvibaculales;f__RS24;g__JAPPQG01;s__	taxonomic novelty determined using RED	classification based on placement in class-level tree	N/A	89.28	11	0.86807	N/A	5	0	0	48	108	0
xHP1_MGX_short_read	xHP1_bin.384	xHP1-SR-COASSEMBLY-BIN-384	d__Bacteria	p__Bacteroidota	c__Bacteroidia	o__Flavobacteriales	f__Flavobacteriaceae	g__CAJXUB01	s__	d__Bacteria;p__Bacteroidota;c__Bacteroidia;o__Flavobacteriales;f__Flavobacteriaceae;g__CAJXUB01;s__	High (>90% completeness, <5% contamination)	95.08	0.17	100	1806314	36.62	49	46078	linear (l)	xHP1_bin.384.fa	https://www.ncbi.nlm.nih.gov/bioproject/PRJNA1235278/	SAMN47472084	PRJNA1235278	JBMHDM000000000	Flavobacteriaceae bacterium xHP1_bin.384	N/A	N/A	N/A	N/A	N/A	N/A	N/A	N/A	N/A	N/A	d__Bacteria;p__Bacteroidota;c__Bacteroidia;o__Flavobacteriales;f__Flavobacteriaceae;g__CAJXUB01;s__	taxonomic novelty determined using RED	classification based on placement in class-level tree	N/A	94.88	11	0.96349	N/A	7	0	0	46	116	1
xHP1_MGX_short_read	xHP1_bin.49	xHP1-SR-COASSEMBLY-BIN-049	d__Bacteria	p__Pseudomonadota	c__Alphaproteobacteria	o__Puniceispirillales	f__Puniceispirillaceae	g__JADHLK01	s__	d__Bacteria;p__Pseudomonadota;c__Alphaproteobacteria;o__Puniceispirillales;f__Puniceispirillaceae;g__JADHLK01;s__	High (>90% completeness, <5% contamination)	94.1	1.15	0	2023946	50.94	57	83786	linear (l)	xHP1_bin.49.fa	https://www.ncbi.nlm.nih.gov/bioproject/PRJNA1235278/	SAMN47472085	PRJNA1235278	JBMHDN000000000	Candidatus Puniceispirillaceae bacterium xHP1_bin.49	N/A	N/A	N/A	N/A	N/A	N/A	N/A	N/A	N/A	N/A	d__Bacteria;p__Pseudomonadota;c__Alphaproteobacteria;o__Puniceispirillales;f__Puniceispirillaceae;g__JADHLK01;s__	taxonomic novelty determined using RED	classification based on placement in class-level tree	N/A	94.14	11	0.87919	N/A	7	0	0	46	114	4
xHP1_MGX_short_read	xHP1_bin.6	xHP1-SR-COASSEMBLY-BIN-006	d__Bacteria	p__Bacteroidota	c__Bacteroidia	o__Chitinophagales	f__UBA8649	g__UBA8649	s__	d__Bacteria;p__Bacteroidota;c__Bacteroidia;o__Chitinophagales;f__UBA8649;g__UBA8649;s__	High (>90% completeness, <5% contamination)	94.09	0.49	0	1985805	43.33	74	48058	linear (l)	xHP1_bin.6.fa	https://www.ncbi.nlm.nih.gov/bioproject/PRJNA1235278/	SAMN47472086	PRJNA1235278	JBMHDO000000000	Chitinophagales bacterium xHP1_bin.6	N/A	N/A	N/A	N/A	N/A	N/A	N/A	N/A	N/A	N/A	d__Bacteria;p__Bacteroidota;c__Bacteroidia;o__Chitinophagales;f__UBA8649;g__UBA8649;s__	taxonomic novelty determined using RED	classification based on placement in class-level tree	N/A	91.74	11	0.98058	N/A	7	0	0	46	113	0
xHP1_MGX_short_read	xHP1_bin.172	xHP1-SR-COASSEMBLY-BIN-172	d__Bacteria	p__Planctomycetota	c__UBA1135	o__UBA2386	f__UBA2386	g__GCA-2684655	s__	d__Bacteria;p__Planctomycetota;c__UBA1135;o__UBA2386;f__UBA2386;g__GCA-2684655;s__	High (>90% completeness, <5% contamination)	93.75	3.48	75	4166788	71.85	491	11166	linear (l)	xHP1_bin.172.fa	https://www.ncbi.nlm.nih.gov/bioproject/PRJNA1235278/	SAMN47472087	PRJNA1235278	JBMHDP000000000	Planctomycetota bacterium xHP1_bin.172	N/A	N/A	N/A	N/A	N/A	GCA_002684655.1	95	d__Bacteria;p__Planctomycetota;c__UBA1135;o__UBA2386;f__UBA2386;g__GCA-2684655;s__GCA-2684655 sp002684655	81.68	0.164	d__Bacteria;p__Planctomycetota;c__UBA1135;o__UBA2386;f__UBA2386;g__GCA-2684655;s__	taxonomic classification defined by topology and ANI	classification based on placement in class-level tree	N/A	82.09	11	0.97778	N/A	8	1	0	44	102	4
xHP1_MGX_short_read	xHP1_bin.215	xHP1-SR-COASSEMBLY-BIN-215	d__Bacteria	p__Bacteroidota	c__Bacteroidia	o__Flavobacteriales	f__Flavobacteriaceae	g__UBA11891	s__	d__Bacteria;p__Bacteroidota;c__Bacteroidia;o__Flavobacteriales;f__Flavobacteriaceae;g__UBA11891;s__	High (>90% completeness, <5% contamination)	93.66	3.74	17.39	2355705	41.35	72	157959	linear (l)	xHP1_bin.215.fa	https://www.ncbi.nlm.nih.gov/bioproject/PRJNA1235278/	SAMN47472088	PRJNA1235278	JBMHDQ000000000	Flavobacteriaceae bacterium xHP1_bin.215	N/A	N/A	N/A	N/A	N/A	N/A	N/A	N/A	N/A	N/A	d__Bacteria;p__Bacteroidota;c__Bacteroidia;o__Flavobacteriales;f__Flavobacteriaceae;g__UBA11891;s__	taxonomic classification fully defined by topology	classification based on placement in class-level tree	N/A	97.6	11	0.96525	N/A	7	0	0	46	119	0
xHP1_MGX_short_read	xHP1_bin.280	xHP1-SR-COASSEMBLY-BIN-280	d__Bacteria	p__Pseudomonadota	c__Alphaproteobacteria	o__Rhodobacterales	f__Rhodobacteraceae	g__LFER01	s__LFER01 sp011525185	d__Bacteria;p__Pseudomonadota;c__Alphaproteobacteria;o__Rhodobacterales;f__Rhodobacteraceae;g__LFER01;s__LFER01 sp011525185	High (>90% completeness, <5% contamination)	93.54	4.68	66.67	3003950	49.72	166	37561	linear (l)	xHP1_bin.280.fa	https://www.ncbi.nlm.nih.gov/bioproject/PRJNA1235278/	SAMN47472089	PRJNA1235278	JBMHDR000000000	Paracoccaceae bacterium xHP1_bin.280	GCA_011525185.1	95	d__Bacteria;p__Pseudomonadota;c__Alphaproteobacteria;o__Rhodobacterales;f__Rhodobacteraceae;g__LFER01;s__LFER01 sp011525185	99.19	0.788	GCA_011525185.1	95	d__Bacteria;p__Pseudomonadota;c__Alphaproteobacteria;o__Rhodobacterales;f__Rhodobacteraceae;g__LFER01;s__LFER01 sp011525185	99.19	0.788	d__Bacteria;p__Pseudomonadota;c__Alphaproteobacteria;o__Rhodobacterales;f__Rhodobacteraceae;g__LFER01;s__	taxonomic classification defined by topology and ANI	topological placement and ANI have congruent species assignments	N/A	82.18	11	N/A	N/A	7	0	0	46	100	11
xHP1_MGX_short_read	xHP1_bin.495	xHP1-SR-COASSEMBLY-BIN-495	d__Bacteria	p__Myxococcota	c__Bradymonadia	o__UBA7976	f__UBA1532	g__UBA1532	s__	d__Bacteria;p__Myxococcota;c__Bradymonadia;o__UBA7976;f__UBA1532;g__UBA1532;s__	High (>90% completeness, <5% contamination)	92.58	4.89	12.5	5278789	55.3	133	104297	linear (l)	xHP1_bin.495.fa	https://www.ncbi.nlm.nih.gov/bioproject/PRJNA1235278/	SAMN47472090	PRJNA1235278	JBMHDS000000000	Bradymonadia bacterium xHP1_bin.495	N/A	N/A	N/A	N/A	N/A	N/A	N/A	N/A	N/A	N/A	d__Bacteria;p__Myxococcota;c__Bradymonadia;o__UBA7976;f__UBA1532;g__UBA1532;s__	taxonomic classification fully defined by topology	classification based on placement in class-level tree	N/A	88.5	11	0.95014	N/A	7	0	0	46	108	10
xHP1_MGX_short_read	xHP1_bin.186	xHP1-SR-COASSEMBLY-BIN-186	d__Bacteria	p__Bacteroidota	c__Bacteroidia	o__NS11-12g	f__UBA955	g__VMCP01	s__VMCP01 sp030830065	d__Bacteria;p__Bacteroidota;c__Bacteroidia;o__NS11-12g;f__UBA955;g__VMCP01;s__VMCP01 sp030830065	High (>90% completeness, <5% contamination)	91.38	4.61	0	2719947	35.14	211	22593	linear (l)	xHP1_bin.186.fa	https://www.ncbi.nlm.nih.gov/bioproject/PRJNA1235278/	SAMN47472091	PRJNA1235278	JBMHDT000000000	Bacteroidia bacterium xHP1_bin.186	GCA_030830065.1	95	d__Bacteria;p__Bacteroidota;c__Bacteroidia;o__NS11-12g;f__UBA955;g__VMCP01;s__VMCP01 sp030830065	97.11	0.875	GCA_030830065.1	95	d__Bacteria;p__Bacteroidota;c__Bacteroidia;o__NS11-12g;f__UBA955;g__VMCP01;s__VMCP01 sp030830065	97.11	0.875	d__Bacteria;p__Bacteroidota;c__Bacteroidia;o__NS11-12g;f__UBA955;g__VMCP01;s__	taxonomic classification defined by topology and ANI	topological placement and ANI have congruent species assignments	GCA_030834125.1, s__VMCP01 sp030834125, 95.0, 81.05, 0.209	83.36	11	N/A	Genome has more than 10.0% of markers with multiple hits	4	3	0	46	102	12
xHP1_MGX_short_read	xHP1_bin.162	xHP1-SR-COASSEMBLY-BIN-162	d__Bacteria	p__Bacteroidota	c__Bacteroidia	o__Flavobacteriales	f__Flavobacteriaceae	g__Polaribacter	s__	d__Bacteria;p__Bacteroidota;c__Bacteroidia;o__Flavobacteriales;f__Flavobacteriaceae;g__Polaribacter;s__	High (>90% completeness, <5% contamination)	91.22	0.5	50	2119612	35.62	23	196173	linear (l)	xHP1_bin.162.fa	https://www.ncbi.nlm.nih.gov/bioproject/PRJNA1235278/	SAMN47472092	PRJNA1235278	JBMHDU000000000	Polaribacter sp. xHP1_bin.162	N/A	N/A	N/A	N/A	N/A	GCA_023258495.1	95	d__Bacteria;p__Bacteroidota;c__Bacteroidia;o__Flavobacteriales;f__Flavobacteriaceae;g__Polaribacter;s__Polaribacter sp023258495	88.24	0.585	d__Bacteria;p__Bacteroidota;c__Bacteroidia;o__Flavobacteriales;f__Flavobacteriaceae;g__Polaribacter;s__	taxonomic classification defined by topology and ANI	classification based on placement in class-level tree	N/A	89.29	11	0.99043	Genome not assigned to closest species as it falls outside its pre-defined ANI radius	7	0	0	46	109	2
xHP1_MGX_short_read	xHP1_bin.52	xHP1-SR-COASSEMBLY-BIN-052	d__Bacteria	p__Margulisbacteria	c__Marinamargulisbacteria	o__UBA817	f__UBA817	g__	s__	d__Bacteria;p__Margulisbacteria;c__Marinamargulisbacteria;o__UBA817;f__UBA817;g__;s__	High (>90% completeness, <5% contamination)	90.85	0	0	1908498	37.84	34	101342	linear (l)	xHP1_bin.52.fa	https://www.ncbi.nlm.nih.gov/bioproject/PRJNA1235278/	SAMN47472093	PRJNA1235278	JBMHDV000000000	Candidatus Marinamargulisbacteria bacterium xHP1_bin.52	N/A	N/A	N/A	N/A	N/A	N/A	N/A	N/A	N/A	N/A	d__Bacteria;p__Margulisbacteria;c__Marinamargulisbacteria;o__UBA817;f__UBA817;g__;s__	taxonomic novelty determined using RED	classification based on placement in class-level tree	N/A	88.78	11	0.88088	N/A	6	0	0	47	110	1
xHP1_MGX_short_read	xHP1_bin.351	xHP1-SR-COASSEMBLY-BIN-351	d__Bacteria	p__Pseudomonadota	c__Gammaproteobacteria	o__Comchoanobacterales	f__	g__	s__	d__Bacteria;p__Pseudomonadota;c__Gammaproteobacteria;o__Comchoanobacterales;f__;g__;s__	High (>90% completeness, <5% contamination)	90.76	0	0	1337383	37.29	16	213778	linear (l)	xHP1_bin.351.fa	https://www.ncbi.nlm.nih.gov/bioproject/PRJNA1235278/	SAMN47472094	PRJNA1235278	JBMHDW000000000	Candidatus Comchoanobacterales bacterium xHP1_bin.351	N/A	N/A	N/A	N/A	N/A	N/A	N/A	N/A	N/A	N/A	d__Bacteria;p__Pseudomonadota;c__Gammaproteobacteria;o__Comchoanobacterales;f__;g__;s__	taxonomic novelty determined using RED	classification based on placement in class-level tree	N/A	85.82	11	0.67805	N/A	7	0	0	46	107	0
xHP1_MGX_short_read	xHP1_bin.48	xHP1-SR-COASSEMBLY-BIN-048	d__Bacteria	p__Actinomycetota	c__Acidimicrobiia	o__Acidimicrobiales	f__Ilumatobacteraceae	g__Casp-actino5	s__Casp-actino5 sp937897105	d__Bacteria;p__Actinomycetota;c__Acidimicrobiia;o__Acidimicrobiales;f__Ilumatobacteraceae;g__Casp-actino5;s__Casp-actino5 sp937897105	High (>90% completeness, <5% contamination)	90.6	1.28	0	2219768	57.24	52	96648	linear (l)	xHP1_bin.48.fa	https://www.ncbi.nlm.nih.gov/bioproject/PRJNA1235278/	SAMN47472095	PRJNA1235278	JBMHDX000000000	Ilumatobacteraceae bacterium xHP1_bin.48	GCA_937897105.1	95	d__Bacteria;p__Actinomycetota;c__Acidimicrobiia;o__Acidimicrobiales;f__Ilumatobacteraceae;g__Casp-actino5;s__Casp-actino5 sp937897105	96.76	0.921	GCA_937897105.1	95	d__Bacteria;p__Actinomycetota;c__Acidimicrobiia;o__Acidimicrobiales;f__Ilumatobacteraceae;g__Casp-actino5;s__Casp-actino5 sp937897105	96.76	0.921	d__Bacteria;p__Actinomycetota;c__Acidimicrobiia;o__Acidimicrobiales;f__Ilumatobacteraceae;g__Casp-actino5;s__	taxonomic classification defined by topology and ANI	topological placement and ANI have congruent species assignments	GCA_012269985.1, s__Casp-actino5 sp012269985, 95.0, 94.63, 0.86; GCA_022425725.1, s__Casp-actino5 sp022425725, 95.0, 93.04, 0.883; GCA_002727235.1, s__Casp-actino5 sp002727235, 95.0, 93.02, 0.828; GCA_002501485.1, s__Casp-actino5 sp002501485, 95.0, 90.37, 0.78	88.18	11	N/A	N/A	5	0	0	48	109	1
xHP1_MGX_short_read	xHP1_bin.101	xHP1-SR-COASSEMBLY-BIN-101	d__Bacteria	p__Pseudomonadota	c__Alphaproteobacteria	o__UBA8317	f__UBA8317	g__UBA8317	s__	d__Bacteria;p__Pseudomonadota;c__Alphaproteobacteria;o__UBA8317;f__UBA8317;g__UBA8317;s__	High (>90% completeness, <5% contamination)	90.42	2.67	40	2328695	45.46	51	113357	linear (l)	xHP1_bin.101.fa	https://www.ncbi.nlm.nih.gov/bioproject/PRJNA1235278/	SAMN47472096	PRJNA1235278	JBMHDY000000000	Alphaproteobacteria bacterium xHP1_bin.101	N/A	N/A	N/A	N/A	N/A	N/A	N/A	N/A	N/A	N/A	d__Bacteria;p__Pseudomonadota;c__Alphaproteobacteria;o__UBA8317;f__UBA8317;g__UBA8317;s__	taxonomic novelty determined using RED	classification based on placement in class-level tree	N/A	93.57	11	0.91504	N/A	7	0	0	46	114	3
xHP1_MGX_short_read	xHP1_bin.298	xHP1-SR-COASSEMBLY-BIN-298	d__Bacteria	p__Bacteroidota	c__Bacteroidia	o__Flavobacteriales	f__Flavobacteriaceae	g__RFYP01	s__RFYP01 sp009921175	d__Bacteria;p__Bacteroidota;c__Bacteroidia;o__Flavobacteriales;f__Flavobacteriaceae;g__RFYP01;s__RFYP01 sp009921175	High (>90% completeness, <5% contamination)	100	0	0	1978597	44.95	26	111245	linear (l)	xHP1_bin.298.fa	https://www.ncbi.nlm.nih.gov/bioproject/PRJNA1235278/	SAMN47472097	PRJNA1235278	JBMHDZ000000000	Flavobacteriaceae bacterium xHP1_bin.298	GCA_009921175.1	95	d__Bacteria;p__Bacteroidota;c__Bacteroidia;o__Flavobacteriales;f__Flavobacteriaceae;g__RFYP01;s__RFYP01 sp009921175	97.27	0.945	GCA_009921175.1	95	d__Bacteria;p__Bacteroidota;c__Bacteroidia;o__Flavobacteriales;f__Flavobacteriaceae;g__RFYP01;s__RFYP01 sp009921175	97.27	0.945	d__Bacteria;p__Bacteroidota;c__Bacteroidia;o__Flavobacteriales;f__Flavobacteriaceae;g__RFYP01;s__	taxonomic classification defined by topology and ANI	topological placement and ANI have congruent species assignments	N/A	98.37	11	N/A	N/A	7	0	0	46	120	0
xHP1_MGX_short_read	xHP1_bin.455	xHP1-SR-COASSEMBLY-BIN-455	d__Bacteria	p__Pseudomonadota	c__Alphaproteobacteria	o__Parvibaculales	f__RS24	g__UBA8337	s__	d__Bacteria;p__Pseudomonadota;c__Alphaproteobacteria;o__Parvibaculales;f__RS24;g__UBA8337;s__	Medium (>70% completeness, <10% contamination)	98.6	6.27	56	2007447	54.54	71	74838	linear (l)	xHP1_bin.455.fa	https://doi.org/10.6084/m9.figshare.28784762	NA	NA	NA	NA	N/A	N/A	N/A	N/A	N/A	N/A	N/A	N/A	N/A	N/A	d__Bacteria;p__Pseudomonadota;c__Alphaproteobacteria;o__Parvibaculales;f__RS24;g__UBA8337;s__	taxonomic classification defined by topology and ANI	classification based on placement in class-level tree	GCA_009920875.1, s__UBA8337 sp009920875, 95.0, 82.08, 0.2; GCA_016779015.1, s__UBA8337 sp016779015, 95.0, 81.39, 0.161; GCA_029253645.1, s__UBA8337 sp029253645, 95.0, 81.2, 0.198; GCA_949498175.1, s__UBA8337 sp949498175, 95.0, 80.57, 0.223; GCA_900197605.1, s__UBA8337 sp900197605, 95.0, 80.26, 0.16; GCA_002721725.1, s__UBA8337 sp002721725, 95.0, 79.41, 0.183	91.06	11	0.93981	N/A	5	1	0	47	111	6
xHP1_MGX_short_read	xHP1_bin.589	xHP1-SR-COASSEMBLY-BIN-589	d__Bacteria	p__Planctomycetota	c__UBA1135	o__UBA1135	f__GCA-002686595	g__GCA-2862085	s__	d__Bacteria;p__Planctomycetota;c__UBA1135;o__UBA1135;f__GCA-002686595;g__GCA-2862085;s__	Medium (>70% completeness, <10% contamination)	98.28	9.64	66.67	4443684	71.45	312	22346	linear (l)	xHP1_bin.589.fa	https://doi.org/10.6084/m9.figshare.28784762	NA	NA	NA	NA	N/A	N/A	N/A	N/A	N/A	GCA_002862085.1	95	d__Bacteria;p__Planctomycetota;c__UBA1135;o__UBA1135;f__GCA-002686595;g__GCA-2862085;s__GCA-2862085 sp002862085	90.07	0.736	d__Bacteria;p__Planctomycetota;c__UBA1135;o__UBA1135;f__GCA-002686595;g__GCA-2862085;s__	taxonomic classification defined by topology and ANI	classification based on placement in class-level tree	N/A	79.15	11	0.99123	Genome not assigned to closest species as it falls outside its pre-defined ANI radius	6	2	0	45	98	11
xHP1_MGX_short_read	xHP1_bin.288	xHP1-SR-COASSEMBLY-BIN-288	d__Bacteria	p__Pseudomonadota	c__Alphaproteobacteria	o__Parvibaculales	f__RS24	g__UBA8337	s__	d__Bacteria;p__Pseudomonadota;c__Alphaproteobacteria;o__Parvibaculales;f__RS24;g__UBA8337;s__	Medium (>70% completeness, <10% contamination)	95.9	5.22	25	2075354	53.03	91	48290	linear (l)	xHP1_bin.288.fa	https://doi.org/10.6084/m9.figshare.28784762	NA	NA	NA	NA	N/A	N/A	N/A	N/A	N/A	N/A	N/A	N/A	N/A	N/A	d__Bacteria;p__Pseudomonadota;c__Alphaproteobacteria;o__Parvibaculales;f__RS24;g__UBA8337;s__	taxonomic classification defined by topology and ANI	classification based on placement in class-level tree	GCA_009920875.1, s__UBA8337 sp009920875, 95.0, 82.68, 0.223; GCA_949498175.1, s__UBA8337 sp949498175, 95.0, 82.04, 0.259; GCA_029253645.1, s__UBA8337 sp029253645, 95.0, 81.19, 0.187; GCA_900197605.1, s__UBA8337 sp900197605, 95.0, 80.94, 0.174; GCA_022426245.1, s__UBA8337 sp022426245, 95.0, 80.03, 0.155; GCA_002721725.1, s__UBA8337 sp002721725, 95.0, 79.7, 0.174	81.35	11	0.93759	N/A	3	0	0	50	99	4
xHP1_MGX_short_read	xHP1_bin.421	xHP1-SR-COASSEMBLY-BIN-421	d__Bacteria	p__Bacteroidota	c__Bacteroidia	o__Flavobacteriales	f__UA16	g__JALQTD01	s__	d__Bacteria;p__Bacteroidota;c__Bacteroidia;o__Flavobacteriales;f__UA16;g__JALQTD01;s__	Medium (>70% completeness, <10% contamination)	94.62	8.33	11.11	2833537	60.18	146	49599	linear (l)	xHP1_bin.421.fa	https://doi.org/10.6084/m9.figshare.28784762	NA	NA	NA	NA	N/A	N/A	N/A	N/A	N/A	GCA_023264155.1	95	d__Bacteria;p__Bacteroidota;c__Bacteroidia;o__Flavobacteriales;f__UA16;g__JALQTD01;s__JALQTD01 sp023264155	91.45	0.651	d__Bacteria;p__Bacteroidota;c__Bacteroidia;o__Flavobacteriales;f__UA16;g__JALQTD01;s__	taxonomic classification defined by topology and ANI	classification based on placement in class-level tree	GCA_030427925.1, s__JALQTD01 sp030427925, 95.0, 80.42, 0.191	89.16	11	0.99108	Genome not assigned to closest species as it falls outside its pre-defined ANI radius	6	1	0	46	109	7
xHP1_MGX_short_read	xHP1_bin.21	xHP1-SR-COASSEMBLY-BIN-021	d__Bacteria	p__Bacteroidota	c__Bacteroidia	o__Flavobacteriales	f__Flavobacteriaceae	g__Arcticimaribacter	s__	d__Bacteria;p__Bacteroidota;c__Bacteroidia;o__Flavobacteriales;f__Flavobacteriaceae;g__Arcticimaribacter;s__	Medium (>70% completeness, <10% contamination)	94.04	5.05	39.13	2152834	38.07	107	54141	linear (l)	xHP1_bin.21.fa	https://doi.org/10.6084/m9.figshare.28784762	NA	NA	NA	NA	N/A	N/A	N/A	N/A	N/A	GCA_022424955.1	95	d__Bacteria;p__Bacteroidota;c__Bacteroidia;o__Flavobacteriales;f__Flavobacteriaceae;g__Arcticimaribacter;s__Arcticimaribacter sp022424955	90.46	0.834	d__Bacteria;p__Bacteroidota;c__Bacteroidia;o__Flavobacteriales;f__Flavobacteriaceae;g__Arcticimaribacter;s__	taxonomic classification defined by topology and ANI	classification based on placement in class-level tree	GCA_943787295.1, s__Arcticimaribacter sp943787295, 95.0, 82.96, 0.414	91.82	11	0.99121	Genome not assigned to closest species as it falls outside its pre-defined ANI radius	6	1	0	46	112	3
xHP1_MGX_short_read	xHP1_bin.216	xHP1-SR-COASSEMBLY-BIN-216	d__Bacteria	p__Pseudomonadota	c__Alphaproteobacteria	o__Puniceispirillales	f__Puniceispirillaceae	g__	s__	d__Bacteria;p__Pseudomonadota;c__Alphaproteobacteria;o__Puniceispirillales;f__Puniceispirillaceae;g__;s__	Medium (>70% completeness, <10% contamination)	94.01	8.62	86.96	2542361	53.47	329	10261	linear (l)	xHP1_bin.216.fa	https://doi.org/10.6084/m9.figshare.28784762	NA	NA	NA	NA	N/A	N/A	N/A	N/A	N/A	N/A	N/A	N/A	N/A	N/A	d__Bacteria;p__Pseudomonadota;c__Alphaproteobacteria;o__Puniceispirillales;f__Puniceispirillaceae;g__;s__	taxonomic novelty determined using RED	classification based on placement in class-level tree	N/A	72.79	11	0.89052	N/A	5	0	0	48	90	6
xHP1_MGX_short_read	xHP1_bin.164	xHP1-SR-COASSEMBLY-BIN-164	d__Bacteria	p__Myxococcota	c__UBA796	o__UBA796	f__UBA796	g__CAJWHX01	s__	d__Bacteria;p__Myxococcota;c__UBA796;o__UBA796;f__UBA796;g__CAJWHX01;s__	Medium (>70% completeness, <10% contamination)	93.39	8.59	23.08	5500164	47.19	303	44819	linear (l)	xHP1_bin.164.fa	https://doi.org/10.6084/m9.figshare.28784762	NA	NA	NA	NA	N/A	N/A	N/A	N/A	N/A	N/A	N/A	N/A	N/A	N/A	d__Bacteria;p__Myxococcota;c__UBA796;o__UBA796;f__UBA796;g__CAJWHX01;s__	taxonomic classification fully defined by topology	classification based on placement in class-level tree	N/A	84.47	11	0.96455	N/A	6	0	0	47	103	11
xHP1_MGX_short_read	xHP1_bin.251	xHP1-SR-COASSEMBLY-BIN-251	d__Bacteria	p__Pseudomonadota	c__Alphaproteobacteria	o__Rickettsiales	f__UBA1997	g__UBA1997	s__	d__Bacteria;p__Pseudomonadota;c__Alphaproteobacteria;o__Rickettsiales;f__UBA1997;g__UBA1997;s__	Medium (>70% completeness, <10% contamination)	92.18	5.45	0	1331201	29.03	85	21369	linear (l)	xHP1_bin.251.fa	https://doi.org/10.6084/m9.figshare.28784762	NA	NA	NA	NA	N/A	N/A	N/A	N/A	N/A	GCA_030835745.1	95	d__Bacteria;p__Pseudomonadota;c__Alphaproteobacteria;o__Rickettsiales;f__UBA1997;g__UBA1997;s__UBA1997 sp030835745	93.31	0.855	d__Bacteria;p__Pseudomonadota;c__Alphaproteobacteria;o__Rickettsiales;f__UBA1997;g__UBA1997;s__	taxonomic classification defined by topology and ANI	classification based on placement in class-level tree	GCA_020054685.1, s__UBA1997 sp002707585, 95.0, 87.83, 0.358	85.64	11	0.99551	Genome not assigned to closest species as it falls outside its pre-defined ANI radius	7	0	0	46	105	5
xHP1_MGX_short_read	xHP1_bin.370	xHP1-SR-COASSEMBLY-BIN-370	d__Bacteria	p__Pseudomonadota	c__Alphaproteobacteria	o__Puniceispirillales	f__UBA1172	g__JAGWAQ01	s__	d__Bacteria;p__Pseudomonadota;c__Alphaproteobacteria;o__Puniceispirillales;f__UBA1172;g__JAGWAQ01;s__	Medium (>70% completeness, <10% contamination)	90.27	6.27	78.33	2296240	45.8	196	19189	linear (l)	xHP1_bin.370.fa	https://doi.org/10.6084/m9.figshare.28784762	NA	NA	NA	NA	N/A	N/A	N/A	N/A	N/A	N/A	N/A	N/A	N/A	N/A	d__Bacteria;p__Pseudomonadota;c__Alphaproteobacteria;o__Puniceispirillales;f__UBA1172;g__JAGWAQ01;s__	taxonomic classification fully defined by topology	classification based on placement in class-level tree	N/A	77.16	11	0.95614	N/A	5	0	0	48	95	9
xHP1_MGX_short_read	xHP1_bin.259	xHP1-SR-COASSEMBLY-BIN-259	d__Bacteria	p__Bacteroidota	c__Bacteroidia	o__Flavobacteriales	f__Flavobacteriaceae	g__MS024-2A	s__	d__Bacteria;p__Bacteroidota;c__Bacteroidia;o__Flavobacteriales;f__Flavobacteriaceae;g__MS024-2A;s__	Medium (>70% completeness, <10% contamination)	89.95	0	0	1924091	36.72	44	82545	linear (l)	xHP1_bin.259.fa	https://doi.org/10.6084/m9.figshare.28784762	NA	NA	NA	NA	N/A	N/A	N/A	N/A	N/A	GCA_011525195.1	95	d__Bacteria;p__Bacteroidota;c__Bacteroidia;o__Flavobacteriales;f__Flavobacteriaceae;g__MS024-2A;s__MS024-2A sp011525195	80.59	0.202	d__Bacteria;p__Bacteroidota;c__Bacteroidia;o__Flavobacteriales;f__Flavobacteriaceae;g__MS024-2A;s__	taxonomic classification defined by topology and ANI	classification based on placement in class-level tree	N/A	77.74	11	0.98005	N/A	3	0	0	50	95	0
xHP1_MGX_short_read	xHP1_bin.372	xHP1-SR-COASSEMBLY-BIN-372	d__Bacteria	p__Bacteroidota	c__Bacteroidia	o__Flavobacteriales	f__Flavobacteriaceae	g__UBA724	s__UBA724 sp902586905	d__Bacteria;p__Bacteroidota;c__Bacteroidia;o__Flavobacteriales;f__Flavobacteriaceae;g__UBA724;s__UBA724 sp902586905	Medium (>70% completeness, <10% contamination)	89.7	5.64	30.43	1784591	39.96	35	184343	linear (l)	xHP1_bin.372.fa	https://doi.org/10.6084/m9.figshare.28784762	NA	NA	NA	NA	GCA_902586905.1	95	d__Bacteria;p__Bacteroidota;c__Bacteroidia;o__Flavobacteriales;f__Flavobacteriaceae;g__UBA724;s__UBA724 sp902586905	97.87	0.817	GCA_902586905.1	95	d__Bacteria;p__Bacteroidota;c__Bacteroidia;o__Flavobacteriales;f__Flavobacteriaceae;g__UBA724;s__UBA724 sp902586905	97.87	0.817	d__Bacteria;p__Bacteroidota;c__Bacteroidia;o__Flavobacteriales;f__Flavobacteriaceae;g__UBA724;s__	taxonomic classification defined by topology and ANI	topological placement and ANI have congruent species assignments	GCA_002430545.1, s__UBA724 sp002430545, 95.0, 94.64, 0.888; GCA_913051755.1, s__UBA724 sp913051755, 95.0, 92.84, 0.873; GCA_902619855.1, s__UBA724 sp902619855, 95.0, 92.3, 0.678; GCA_902566635.1, s__UBA724 sp902566635, 95.0, 90.95, 0.672; GCA_902631125.1, s__UBA724 sp902631125, 95.0, 90.87, 0.613; GCA_002171575.2, s__UBA724 sp002171575, 95.0, 81.21, 0.247; GCA_002723075.1, s__UBA724 sp002723075, …	91.86	11	N/A	N/A	7	0	0	46	112	5
xHP1_MGX_short_read	xHP1_bin.358	xHP1-SR-COASSEMBLY-BIN-358	d__Bacteria	p__Bacteroidota	c__Bacteroidia	o__Flavobacteriales	f__Flavobacteriaceae	g__MS024-2A	s__	d__Bacteria;p__Bacteroidota;c__Bacteroidia;o__Flavobacteriales;f__Flavobacteriaceae;g__MS024-2A;s__	Medium (>70% completeness, <10% contamination)	89.62	8.48	19.05	1842011	30.28	193	14407	linear (l)	xHP1_bin.358.fa	https://doi.org/10.6084/m9.figshare.28784762	NA	NA	NA	NA	N/A	N/A	N/A	N/A	N/A	GCA_913041125.1	95	d__Bacteria;p__Bacteroidota;c__Bacteroidia;o__Flavobacteriales;f__Flavobacteriaceae;g__MS024-2A;s__MS024-2A sp913041125	93.71	0.748	d__Bacteria;p__Bacteroidota;c__Bacteroidia;o__Flavobacteriales;f__Flavobacteriaceae;g__MS024-2A;s__	taxonomic classification defined by topology and ANI	classification based on placement in class-level tree	GCA_902616905.1, s__MS024-2A sp902616905, 95.0, 88.16, 0.521	79.09	11	0.99464	Genome not assigned to closest species as it falls outside its pre-defined ANI radius	6	0	0	47	98	9
xHP1_MGX_short_read	xHP1_bin.499	xHP1-SR-COASSEMBLY-BIN-499	d__Bacteria	p__Bacteroidota	c__Bacteroidia	o__Flavobacteriales	f__Flavobacteriaceae	g__BACL21	s__BACL21 sp011525065	d__Bacteria;p__Bacteroidota;c__Bacteroidia;o__Flavobacteriales;f__Flavobacteriaceae;g__BACL21;s__BACL21 sp011525065	Medium (>70% completeness, <10% contamination)	89.61	1.08	60	1761434	43.97	27	105283	linear (l)	xHP1_bin.499.fa	https://doi.org/10.6084/m9.figshare.28784762	NA	NA	NA	NA	GCA_011525065.1	95	d__Bacteria;p__Bacteroidota;c__Bacteroidia;o__Flavobacteriales;f__Flavobacteriaceae;g__BACL21;s__BACL21 sp011525065	97.52	0.885	GCA_011525065.1	95	d__Bacteria;p__Bacteroidota;c__Bacteroidia;o__Flavobacteriales;f__Flavobacteriaceae;g__BACL21;s__BACL21 sp011525065	97.52	0.885	d__Bacteria;p__Bacteroidota;c__Bacteroidia;o__Flavobacteriales;f__Flavobacteriaceae;g__BACL21;s__	taxonomic classification defined by topology and ANI	topological placement and ANI have congruent species assignments	N/A	95.29	11	N/A	N/A	7	0	0	46	117	1
xHP1_MGX_short_read	xHP1_bin.434	xHP1-SR-COASSEMBLY-BIN-434	d__Bacteria	p__Pseudomonadota	c__Alphaproteobacteria	o__Puniceispirillales	f__Puniceispirillaceae	g__UBA685	s__	d__Bacteria;p__Pseudomonadota;c__Alphaproteobacteria;o__Puniceispirillales;f__Puniceispirillaceae;g__UBA685;s__	Medium (>70% completeness, <10% contamination)	89.52	9.75	23.53	2181538	44.47	88	88204	linear (l)	xHP1_bin.434.fa	https://doi.org/10.6084/m9.figshare.28784762	NA	NA	NA	NA	N/A	N/A	N/A	N/A	N/A	N/A	N/A	N/A	N/A	N/A	d__Bacteria;p__Pseudomonadota;c__Alphaproteobacteria;o__Puniceispirillales;f__Puniceispirillaceae;g__UBA685;s__	taxonomic classification fully defined by topology	classification based on placement in class-level tree	N/A	67.41	11	0.93845	N/A	1	0	0	52	82	7
xHP1_MGX_short_read	xHP1_bin.35	xHP1-SR-COASSEMBLY-BIN-035	d__Bacteria	p__Bacteroidota	c__Bacteroidia	o__Flavobacteriales	f__Flavobacteriaceae	g__Arcticimaribacter	s__	d__Bacteria;p__Bacteroidota;c__Bacteroidia;o__Flavobacteriales;f__Flavobacteriaceae;g__Arcticimaribacter;s__	Medium (>70% completeness, <10% contamination)	88.92	5.15	33.33	1806167	39.81	207	11987	linear (l)	xHP1_bin.35.fa	https://doi.org/10.6084/m9.figshare.28784762	NA	NA	NA	NA	N/A	N/A	N/A	N/A	N/A	N/A	N/A	N/A	N/A	N/A	d__Bacteria;p__Bacteroidota;c__Bacteroidia;o__Flavobacteriales;f__Flavobacteriaceae;g__Arcticimaribacter;s__	taxonomic classification fully defined by topology	classification based on placement in class-level tree	N/A	74.44	11	0.97639	N/A	4	0	0	49	94	2
xHP1_MGX_short_read	xHP1_bin.317	xHP1-SR-COASSEMBLY-BIN-317	d__Bacteria	p__Pseudomonadota	c__Alphaproteobacteria	o__Puniceispirillales	f__Puniceispirillaceae	g__UBA685	s__	d__Bacteria;p__Pseudomonadota;c__Alphaproteobacteria;o__Puniceispirillales;f__Puniceispirillaceae;g__UBA685;s__	Medium (>70% completeness, <10% contamination)	88.72	8.57	46.15	1827739	49.34	146	19991	linear (l)	xHP1_bin.317.fa	https://doi.org/10.6084/m9.figshare.28784762	NA	NA	NA	NA	N/A	N/A	N/A	N/A	N/A	GCA_011524995.1	95	d__Bacteria;p__Pseudomonadota;c__Alphaproteobacteria;o__Puniceispirillales;f__Puniceispirillaceae;g__UBA685;s__UBA685 sp011524995	94.13	0.802	d__Bacteria;p__Pseudomonadota;c__Alphaproteobacteria;o__Puniceispirillales;f__Puniceispirillaceae;g__UBA685;s__	taxonomic classification defined by topology and ANI	classification based on placement in class-level tree	GCA_937924895.1, s__UBA685 sp937924895, 95.0, 87.64, 0.678	80.52	11	0.99783	Genome not assigned to closest species as it falls outside its pre-defined ANI radius	5	0	0	48	99	5
xHP1_MGX_short_read	xHP1_bin.27	xHP1-SR-COASSEMBLY-BIN-027	d__Bacteria	p__Pseudomonadota	c__Alphaproteobacteria	o__Rhodobacterales	f__Rhodobacteraceae	g__M30B80	s__M30B80 sp015693905	d__Bacteria;p__Pseudomonadota;c__Alphaproteobacteria;o__Rhodobacterales;f__Rhodobacteraceae;g__M30B80;s__M30B80 sp015693905	Medium (>70% completeness, <10% contamination)	88.27	8.28	75	2049113	55.99	251	10598	linear (l)	xHP1_bin.27.fa	https://doi.org/10.6084/m9.figshare.28784762	NA	NA	NA	NA	GCA_015693905.1	95	d__Bacteria;p__Pseudomonadota;c__Alphaproteobacteria;o__Rhodobacterales;f__Rhodobacteraceae;g__M30B80;s__M30B80 sp015693905	96.54	0.885	GCA_015693905.1	95	d__Bacteria;p__Pseudomonadota;c__Alphaproteobacteria;o__Rhodobacterales;f__Rhodobacteraceae;g__M30B80;s__M30B80 sp015693905	96.54	0.885	d__Bacteria;p__Pseudomonadota;c__Alphaproteobacteria;o__Rhodobacterales;f__Rhodobacteraceae;g__M30B80;s__	taxonomic classification defined by topology and ANI	topological placement and ANI have congruent species assignments	GCA_015689775.1, s__M30B80 sp015689775, 95.0, 92.93, 0.822; GCA_025751475.1, s__M30B80 sp025751475, 95.0, 84.95, 0.406; GCA_018401385.1, s__M30B80 sp018401385, 95.0, 83.07, 0.26	70.49	11	N/A	Genome has more than 10.0% of markers with multiple hits	1	2	0	50	86	12
xHP1_MGX_short_read	xHP1_bin.232	xHP1-SR-COASSEMBLY-BIN-232	d__Bacteria	p__Planctomycetota	c__UBA1135	o__UBA1135	f__GCA-002686595	g__GCA-2686945	s__GCA-2686945 sp011524785	d__Bacteria;p__Planctomycetota;c__UBA1135;o__UBA1135;f__GCA-002686595;g__GCA-2686945;s__GCA-2686945 sp011524785	Medium (>70% completeness, <10% contamination)	87.63	1.71	66.67	3615130	71.94	546	7711	linear (l)	xHP1_bin.232.fa	https://doi.org/10.6084/m9.figshare.28784762	NA	NA	NA	NA	GCA_011524785.1	95	d__Bacteria;p__Planctomycetota;c__UBA1135;o__UBA1135;f__GCA-002686595;g__GCA-2686945;s__GCA-2686945 sp011524785	96.9	0.761	GCA_011524785.1	95	d__Bacteria;p__Planctomycetota;c__UBA1135;o__UBA1135;f__GCA-002686595;g__GCA-2686945;s__GCA-2686945 sp011524785	96.9	0.761	d__Bacteria;p__Planctomycetota;c__UBA1135;o__UBA1135;f__GCA-002686595;g__GCA-2686945;s__	taxonomic classification defined by topology and ANI	topological placement and ANI have congruent species assignments	GCA_016779225.1, s__GCA-2686945 sp016779225, 95.0, 84.35, 0.259	80.64	11	N/A	N/A	9	0	0	44	100	2
xHP1_MGX_short_read	xHP1_bin.377	xHP1-SR-COASSEMBLY-BIN-377	d__Bacteria	p__Bacteroidota	c__Bacteroidia	o__Flavobacteriales	f__Flavobacteriaceae	g__Arcticimaribacter	s__	d__Bacteria;p__Bacteroidota;c__Bacteroidia;o__Flavobacteriales;f__Flavobacteriaceae;g__Arcticimaribacter;s__	Medium (>70% completeness, <10% contamination)	87.6	1.18	62.5	1992384	40.66	32	226238	linear (l)	xHP1_bin.377.fa	https://doi.org/10.6084/m9.figshare.28784762	NA	NA	NA	NA	N/A	N/A	N/A	N/A	N/A	N/A	N/A	N/A	N/A	N/A	d__Bacteria;p__Bacteroidota;c__Bacteroidia;o__Flavobacteriales;f__Flavobacteriaceae;g__Arcticimaribacter;s__	taxonomic classification fully defined by topology	classification based on placement in class-level tree	N/A	86.32	11	0.94061	N/A	6	1	0	46	106	4
xHP1_MGX_short_read	xHP1_bin.55	xHP1-SR-COASSEMBLY-BIN-055	d__Bacteria	p__Margulisbacteria	c__Marinamargulisbacteria	o__UBA6595	f__UBA6595	g__UBA6595	s__UBA6595 sp027621615	d__Bacteria;p__Margulisbacteria;c__Marinamargulisbacteria;o__UBA6595;f__UBA6595;g__UBA6595;s__UBA6595 sp027621615	Medium (>70% completeness, <10% contamination)	87.5	0.85	0	1183713	47.04	26	71297	linear (l)	xHP1_bin.55.fa	https://doi.org/10.6084/m9.figshare.28784762	NA	NA	NA	NA	GCA_027621615.1	95	d__Bacteria;p__Margulisbacteria;c__Marinamargulisbacteria;o__UBA6595;f__UBA6595;g__UBA6595;s__UBA6595 sp027621615	97.4	0.889	GCA_027621615.1	95	d__Bacteria;p__Margulisbacteria;c__Marinamargulisbacteria;o__UBA6595;f__UBA6595;g__UBA6595;s__UBA6595 sp027621615	97.4	0.889	d__Bacteria;p__Margulisbacteria;c__Marinamargulisbacteria;o__UBA6595;f__UBA6595;g__UBA6595;s__	taxonomic classification defined by topology and ANI	topological placement and ANI have congruent species assignments	N/A	89.18	11	N/A	N/A	6	0	0	47	110	0
xHP1_MGX_short_read	xHP1_bin.567	xHP1-SR-COASSEMBLY-BIN-567	d__Bacteria	p__Bacteroidota	c__Bacteroidia	o__Flavobacteriales	f__Flavobacteriaceae	g__UBA3478	s__UBA3478 sp023264015	d__Bacteria;p__Bacteroidota;c__Bacteroidia;o__Flavobacteriales;f__Flavobacteriaceae;g__UBA3478;s__UBA3478 sp023264015	Medium (>70% completeness, <10% contamination)	87.44	1.83	22.22	1601306	43.97	80	61041	linear (l)	xHP1_bin.567.fa	https://doi.org/10.6084/m9.figshare.28784762	NA	NA	NA	NA	GCA_023264015.1	95	d__Bacteria;p__Bacteroidota;c__Bacteroidia;o__Flavobacteriales;f__Flavobacteriaceae;g__UBA3478;s__UBA3478 sp023264015	98.53	0.875	GCA_023264015.1	95	d__Bacteria;p__Bacteroidota;c__Bacteroidia;o__Flavobacteriales;f__Flavobacteriaceae;g__UBA3478;s__UBA3478 sp023264015	98.53	0.875	d__Bacteria;p__Bacteroidota;c__Bacteroidia;o__Flavobacteriales;f__Flavobacteriaceae;g__UBA3478;s__	taxonomic classification defined by topology and ANI	topological placement and ANI have congruent species assignments	GCA_023262185.1, s__UBA3478 sp023262185, 95.0, 90.87, 0.844; GCA_913060705.1, s__UBA3478 sp913060705, 95.0, 85.59, 0.594	92.33	11	N/A	N/A	7	0	0	46	114	5
xHP1_MGX_short_read	xHP1_bin.139	xHP1-SR-COASSEMBLY-BIN-139	d__Bacteria	p__Bacteroidota	c__Bacteroidia	o__Flavobacteriales	f__Flavobacteriaceae	g__MS024-2A	s__MS024-2A sp011525195	d__Bacteria;p__Bacteroidota;c__Bacteroidia;o__Flavobacteriales;f__Flavobacteriaceae;g__MS024-2A;s__MS024-2A sp011525195	Medium (>70% completeness, <10% contamination)	87.04	4.69	76.47	1916580	38.28	224	10464	linear (l)	xHP1_bin.139.fa	https://doi.org/10.6084/m9.figshare.28784762	NA	NA	NA	NA	GCA_011525195.1	95	d__Bacteria;p__Bacteroidota;c__Bacteroidia;o__Flavobacteriales;f__Flavobacteriaceae;g__MS024-2A;s__MS024-2A sp011525195	95.43	0.819	GCA_011525195.1	95	d__Bacteria;p__Bacteroidota;c__Bacteroidia;o__Flavobacteriales;f__Flavobacteriaceae;g__MS024-2A;s__MS024-2A sp011525195	95.43	0.819	d__Bacteria;p__Bacteroidota;c__Bacteroidia;o__Flavobacteriales;f__Flavobacteriaceae;g__MS024-2A;s__	taxonomic classification defined by topology and ANI	topological placement and ANI have congruent species assignments	N/A	84.05	11	N/A	N/A	6	0	0	47	103	3
xHP1_MGX_short_read	xHP1_bin.285	xHP1-SR-COASSEMBLY-BIN-285	d__Bacteria	p__Bacteroidota	c__Bacteroidia	o__Flavobacteriales	f__Flavobacteriaceae	g__MS024-2A	s__	d__Bacteria;p__Bacteroidota;c__Bacteroidia;o__Flavobacteriales;f__Flavobacteriaceae;g__MS024-2A;s__	Medium (>70% completeness, <10% contamination)	87.02	1.1	50	1918543	40.29	151	15726	linear (l)	xHP1_bin.285.fa	https://doi.org/10.6084/m9.figshare.28784762	NA	NA	NA	NA	N/A	N/A	N/A	N/A	N/A	N/A	N/A	N/A	N/A	N/A	d__Bacteria;p__Bacteroidota;c__Bacteroidia;o__Flavobacteriales;f__Flavobacteriaceae;g__MS024-2A;s__	taxonomic classification fully defined by topology	classification based on placement in class-level tree	N/A	74.68	11	0.95225	N/A	3	0	0	50	93	2
xHP1_MGX_short_read	xHP1_bin.268	xHP1-SR-COASSEMBLY-BIN-268	d__Bacteria	p__Pseudomonadota	c__Alphaproteobacteria	o__Puniceispirillales	f__Puniceispirillaceae	g__WTJO01	s__WTJO01 sp011524805	d__Bacteria;p__Pseudomonadota;c__Alphaproteobacteria;o__Puniceispirillales;f__Puniceispirillaceae;g__WTJO01;s__WTJO01 sp011524805	Medium (>70% completeness, <10% contamination)	86.9	8.88	64	2116873	49.42	278	10115	linear (l)	xHP1_bin.268.fa	https://doi.org/10.6084/m9.figshare.28784762	NA	NA	NA	NA	GCA_011524805.1	95	d__Bacteria;p__Pseudomonadota;c__Alphaproteobacteria;o__Puniceispirillales;f__Puniceispirillaceae;g__WTJO01;s__WTJO01 sp011524805	98.55	0.843	GCA_011524805.1	95	d__Bacteria;p__Pseudomonadota;c__Alphaproteobacteria;o__Puniceispirillales;f__Puniceispirillaceae;g__WTJO01;s__WTJO01 sp011524805	98.55	0.843	d__Bacteria;p__Pseudomonadota;c__Alphaproteobacteria;o__Puniceispirillales;f__Puniceispirillaceae;g__;s__	taxonomic classification defined by topology and ANI	topological placement and ANI have congruent species assignments	N/A	79.11	11	N/A	N/A	7	0	0	46	97	9
xHP1_MGX_short_read	xHP1_bin.120	xHP1-SR-COASSEMBLY-BIN-120	d__Bacteria	p__Pseudomonadota	c__Alphaproteobacteria	o__Puniceispirillales	f__Puniceispirillaceae	g__JADHLI01	s__	d__Bacteria;p__Pseudomonadota;c__Alphaproteobacteria;o__Puniceispirillales;f__Puniceispirillaceae;g__JADHLI01;s__	Medium (>70% completeness, <10% contamination)	86.46	4.22	71.43	2066391	49.98	258	10928	linear (l)	xHP1_bin.120.fa	https://doi.org/10.6084/m9.figshare.28784762	NA	NA	NA	NA	N/A	N/A	N/A	N/A	N/A	N/A	N/A	N/A	N/A	N/A	d__Bacteria;p__Pseudomonadota;c__Alphaproteobacteria;o__Puniceispirillales;f__Puniceispirillaceae;g__JADHLI01;s__	taxonomic classification fully defined by topology	classification based on placement in class-level tree	N/A	79.86	11	0.97203	N/A	7	0	0	46	99	8
xHP1_MGX_short_read	xHP1_bin.270	xHP1-SR-COASSEMBLY-BIN-270	d__Bacteria	p__Pseudomonadota	c__Alphaproteobacteria	o__Puniceispirillales	f__Puniceispirillaceae	g__JADHLI01	s__	d__Bacteria;p__Pseudomonadota;c__Alphaproteobacteria;o__Puniceispirillales;f__Puniceispirillaceae;g__JADHLI01;s__	Medium (>70% completeness, <10% contamination)	86.36	4.67	84.62	1667843	51.11	232	8603	linear (l)	xHP1_bin.270.fa	https://doi.org/10.6084/m9.figshare.28784762	NA	NA	NA	NA	N/A	N/A	N/A	N/A	N/A	GCA_030835985.1	95	d__Bacteria;p__Pseudomonadota;c__Alphaproteobacteria;o__Puniceispirillales;f__Puniceispirillaceae;g__JADHLI01;s__JADHLI01 sp030835985	91.57	0.804	d__Bacteria;p__Pseudomonadota;c__Alphaproteobacteria;o__Puniceispirillales;f__Puniceispirillaceae;g__JADHLI01;s__	taxonomic classification defined by topology and ANI	classification based on placement in class-level tree	N/A	66.99	11	0.98925	Genome not assigned to closest species as it falls outside its pre-defined ANI radius	2	0	0	51	83	3
xHP1_MGX_short_read	xHP1_bin.226	xHP1-SR-COASSEMBLY-BIN-226	d__Bacteria	p__Pseudomonadota	c__Alphaproteobacteria	o__Parvibaculales	f__RS24	g__UBA8337	s__	d__Bacteria;p__Pseudomonadota;c__Alphaproteobacteria;o__Parvibaculales;f__RS24;g__UBA8337;s__	Medium (>70% completeness, <10% contamination)	86.32	6.85	75	1843699	54.36	122	22417	linear (l)	xHP1_bin.226.fa	https://doi.org/10.6084/m9.figshare.28784762	NA	NA	NA	NA	N/A	N/A	N/A	N/A	N/A	N/A	N/A	N/A	N/A	N/A	d__Bacteria;p__Pseudomonadota;c__Alphaproteobacteria;o__Parvibaculales;f__RS24;g__UBA8337;s__	taxonomic classification fully defined by topology	classification based on placement in class-level tree	N/A	70.19	11	0.92538	N/A	4	1	0	48	84	9
xHP1_MGX_short_read	xHP1_bin.327	xHP1-SR-COASSEMBLY-BIN-327	d__Bacteria	p__Myxococcota	c__UBA796	o__UBA796	f__UBA2385	g__M30B51	s__	d__Bacteria;p__Myxococcota;c__UBA796;o__UBA796;f__UBA2385;g__M30B51;s__	Medium (>70% completeness, <10% contamination)	86.16	3.78	40	5614676	69.33	726	10062	linear (l)	xHP1_bin.327.fa	https://doi.org/10.6084/m9.figshare.28784762	NA	NA	NA	NA	N/A	N/A	N/A	N/A	N/A	N/A	N/A	N/A	N/A	N/A	d__Bacteria;p__Myxococcota;c__UBA796;o__UBA796;f__UBA2385;g__M30B51;s__	taxonomic novelty determined using RED	classification based on placement in class-level tree	N/A	70.45	11	0.87437	N/A	3	0	0	50	89	5
xHP1_MGX_short_read	xHP1_bin.142	xHP1-SR-COASSEMBLY-BIN-142	d__Archaea	p__Thermoplasmatota	c__Poseidoniia	o__Poseidoniales	f__Poseidoniaceae	g__MGIIa-L4	s__	d__Archaea;p__Thermoplasmatota;c__Poseidoniia;o__Poseidoniales;f__Poseidoniaceae;g__MGIIa-L4;s__	Medium (>70% completeness, <10% contamination)	86	4.8	14.29	1944228	42.47	143	21942	linear (l)	xHP1_bin.142.fa	https://doi.org/10.6084/m9.figshare.28784762	NA	NA	NA	NA	N/A	N/A	N/A	N/A	N/A	N/A	N/A	N/A	N/A	N/A	d__Archaea;p__Thermoplasmatota;c__Poseidoniia;o__Poseidoniales;f__Poseidoniaceae;g__;s__	taxonomic novelty determined using RED	N/A	N/A	87.82	11	0.97876	N/A	44	0	0	9	24	1
xHP1_MGX_short_read	xHP1_bin.51	xHP1-SR-COASSEMBLY-BIN-051	d__Bacteria	p__Pseudomonadota	c__Gammaproteobacteria	o__Pseudomonadales	f__Litorivicinaceae	g__HIMB30	s__HIMB30 sp000227525	d__Bacteria;p__Pseudomonadota;c__Gammaproteobacteria;o__Pseudomonadales;f__Litorivicinaceae;g__HIMB30;s__HIMB30 sp000227525	Medium (>70% completeness, <10% contamination)	85.98	8.67	78.57	1857729	49.97	242	10255	linear (l)	xHP1_bin.51.fa	https://doi.org/10.6084/m9.figshare.28784762	NA	NA	NA	NA	GCA_000227525.2	95	d__Bacteria;p__Pseudomonadota;c__Gammaproteobacteria;o__Pseudomonadales;f__Litorivicinaceae;g__HIMB30;s__HIMB30 sp000227525	98.33	0.811	GCA_000227525.2	95	d__Bacteria;p__Pseudomonadota;c__Gammaproteobacteria;o__Pseudomonadales;f__Litorivicinaceae;g__HIMB30;s__HIMB30 sp000227525	98.33	0.811	d__Bacteria;p__Pseudomonadota;c__Gammaproteobacteria;o__Pseudomonadales;f__Litorivicinaceae;g__HIMB30;s__	taxonomic classification defined by topology and ANI	topological placement and ANI have congruent species assignments	GCA_002705325.1, s__HIMB30 sp002705325, 95.0, 92.77, 0.627; GCA_902594275.1, s__HIMB30 sp902594275, 95.0, 91.2, 0.584; GCA_902536515.1, s__HIMB30 sp902536515, 95.0, 88.37, 0.536; GCA_902558075.1, s__HIMB30 sp902558075, 95.0, 88.16, 0.529; GCA_902541775.1, s__HIMB30 sp902541775, 95.0, 87.79, 0.457; GCA_010024125.1, s__HIMB30 sp010024125, 95.0, 83.54, 0.163; GCA_008087055.1, s__HIMB30 sp008087055, …	79.03	11	N/A	N/A	7	0	0	46	97	11
xHP1_MGX_short_read	xHP1_bin.432	xHP1-SR-COASSEMBLY-BIN-432	d__Bacteria	p__Actinomycetota	c__Actinomycetes	o__Actinomycetales	f__Microbacteriaceae	g__Aquiluna	s__Aquiluna sp913775595	d__Bacteria;p__Actinomycetota;c__Actinomycetes;o__Actinomycetales;f__Microbacteriaceae;g__Aquiluna;s__Aquiluna sp913775595	Medium (>70% completeness, <10% contamination)	85.82	0	0	1093652	54.7	46	41005	linear (l)	xHP1_bin.432.fa	https://doi.org/10.6084/m9.figshare.28784762	NA	NA	NA	NA	GCA_913775595.1	95	d__Bacteria;p__Actinomycetota;c__Actinomycetes;o__Actinomycetales;f__Microbacteriaceae;g__Aquiluna;s__Aquiluna sp913775595	97.68	0.96	GCA_913775595.1	95	d__Bacteria;p__Actinomycetota;c__Actinomycetes;o__Actinomycetales;f__Microbacteriaceae;g__Aquiluna;s__Aquiluna sp913775595	97.68	0.96	d__Bacteria;p__Actinomycetota;c__Actinomycetes;o__Actinomycetales;f__Microbacteriaceae;g__Aquiluna;s__	taxonomic classification defined by topology and ANI	topological placement and ANI have congruent species assignments	GCA_028144365.1, s__Aquiluna sp028144365, 95.0, 81.37, 0.231; GCA_016780945.1, s__Aquiluna sp016780945, 95.0, 81.07, 0.224; GCA_028095925.1, s__Aquiluna sp028095925, 95.0, 80.76, 0.241	74.84	11	N/A	N/A	3	0	0	50	93	0
xHP1_MGX_short_read	xHP1_bin.299	xHP1-SR-COASSEMBLY-BIN-299	d__Bacteria	p__Pseudomonadota	c__Gammaproteobacteria	o__Pseudomonadales	f__Pseudohongiellaceae	g__UBA9145	s__UBA9145 sp008081045	d__Bacteria;p__Pseudomonadota;c__Gammaproteobacteria;o__Pseudomonadales;f__Pseudohongiellaceae;g__UBA9145;s__UBA9145 sp008081045	Medium (>70% completeness, <10% contamination)	85.06	2.84	36.36	2667249	54.51	285	15262	linear (l)	xHP1_bin.299.fa	https://doi.org/10.6084/m9.figshare.28784762	NA	NA	NA	NA	GCA_008081045.1	95	d__Bacteria;p__Pseudomonadota;c__Gammaproteobacteria;o__Pseudomonadales;f__Pseudohongiellaceae;g__UBA9145;s__UBA9145 sp008081045	98.44	0.89	GCA_008081045.1	95	d__Bacteria;p__Pseudomonadota;c__Gammaproteobacteria;o__Pseudomonadales;f__Pseudohongiellaceae;g__UBA9145;s__UBA9145 sp008081045	98.44	0.89	d__Bacteria;p__Pseudomonadota;c__Gammaproteobacteria;o__Pseudomonadales;f__Pseudohongiellaceae;g__UBA9145;s__	taxonomic classification defined by topology and ANI	topological placement and ANI have congruent species assignments	GCA_902537815.1, s__UBA9145 sp902537815, 95.0, 94.27, 0.723; GCA_902597095.1, s__UBA9145 sp902597095, 95.0, 93.88, 0.699; GCA_030752195.1, s__UBA9145 sp030752195, 95.0, 88.38, 0.556; GCA_002691885.1, s__UBA9145 sp002691885, 95.0, 87.31, 0.608; GCA_002729315.1, s__UBA9145 sp002729315, 95.0, 86.73, 0.52	88.22	11	N/A	N/A	7	0	0	46	107	3
xHP1_MGX_short_read	xHP1_bin.585	xHP1-SR-COASSEMBLY-BIN-585	d__Bacteria	p__Bdellovibrionota	c__Oligoflexia	o__Oligoflexales	f__Bin106	g__	s__	d__Bacteria;p__Bdellovibrionota;c__Oligoflexia;o__Oligoflexales;f__Bin106;g__;s__	Medium (>70% completeness, <10% contamination)	84.3	0	0	3259011	39.88	26	317466	linear (l)	xHP1_bin.585.fa	https://doi.org/10.6084/m9.figshare.28784762	NA	NA	NA	NA	N/A	N/A	N/A	N/A	N/A	N/A	N/A	N/A	N/A	N/A	d__Bacteria;p__Bdellovibrionota;c__Oligoflexia;o__Oligoflexales;f__Bin106;g__;s__	taxonomic novelty determined using RED	classification based on placement in class-level tree	N/A	81.43	11	0.73615	N/A	4	0	0	49	99	3
xHP1_MGX_short_read	xHP1_bin.23	xHP1-SR-COASSEMBLY-BIN-023	d__Bacteria	p__Bacteroidota	c__Bacteroidia	o__Flavobacteriales	f__Flavobacteriaceae	g__UBA11891	s__UBA11891 sp011524905	d__Bacteria;p__Bacteroidota;c__Bacteroidia;o__Flavobacteriales;f__Flavobacteriaceae;g__UBA11891;s__UBA11891 sp011524905	Medium (>70% completeness, <10% contamination)	84.14	4.52	50	1906219	40.17	184	15149	linear (l)	xHP1_bin.23.fa	https://doi.org/10.6084/m9.figshare.28784762	NA	NA	NA	NA	GCA_011524905.1	95	d__Bacteria;p__Bacteroidota;c__Bacteroidia;o__Flavobacteriales;f__Flavobacteriaceae;g__UBA11891;s__UBA11891 sp011524905	99.12	0.905	GCA_011524905.1	95	d__Bacteria;p__Bacteroidota;c__Bacteroidia;o__Flavobacteriales;f__Flavobacteriaceae;g__UBA11891;s__UBA11891 sp011524905	99.12	0.905	d__Bacteria;p__Bacteroidota;c__Bacteroidia;o__Flavobacteriales;f__Flavobacteriaceae;g__UBA11891;s__	taxonomic classification defined by topology and ANI	topological placement and ANI have congruent species assignments	N/A	82.18	11	N/A	N/A	6	0	0	47	101	6
xHP1_MGX_short_read	xHP1_bin.115	xHP1-SR-COASSEMBLY-BIN-115	d__Bacteria	p__Bacteroidota	c__Bacteroidia	o__Chitinophagales	f__UBA8649	g__UBA8649	s__	d__Bacteria;p__Bacteroidota;c__Bacteroidia;o__Chitinophagales;f__UBA8649;g__UBA8649;s__	Medium (>70% completeness, <10% contamination)	83.79	0	0	1980290	42.95	92	39979	linear (l)	xHP1_bin.115.fa	https://doi.org/10.6084/m9.figshare.28784762	NA	NA	NA	NA	N/A	N/A	N/A	N/A	N/A	N/A	N/A	N/A	N/A	N/A	d__Bacteria;p__Bacteroidota;c__Bacteroidia;o__Chitinophagales;f__UBA8649;g__UBA8649;s__	taxonomic classification defined by topology and ANI	classification based on placement in class-level tree	GCA_002862745.1, s__UBA8649 sp002862745, 95.0, 90.19, 0.797; GCA_003447535.1, s__UBA8649 sp003447535, 95.0, 87.47, 0.623; GCA_002708985.1, s__UBA8649 sp002708985, 95.0, 85.99, 0.611	76.54	11	0.98792	Genome not assigned to closest species as it falls outside its pre-defined ANI radius	2	0	0	51	94	1
xHP1_MGX_short_read	xHP1_bin.296	xHP1-SR-COASSEMBLY-BIN-296	d__Bacteria	p__Cyanobacteriota	c__Cyanobacteriia	o__PCC-6307	f__Cyanobiaceae	g__Synechococcus_C	s__Synechococcus_C sp011523155	d__Bacteria;p__Cyanobacteriota;c__Cyanobacteriia;o__PCC-6307;f__Cyanobiaceae;g__Synechococcus_C;s__Synechococcus_C sp011523155	Medium (>70% completeness, <10% contamination)	83.34	8.61	22.22	1801282	62.66	156	19571	linear (l)	xHP1_bin.296.fa	https://doi.org/10.6084/m9.figshare.28784762	NA	NA	NA	NA	GCA_011523155.1	95	d__Bacteria;p__Cyanobacteriota;c__Cyanobacteriia;o__PCC-6307;f__Cyanobiaceae;g__Synechococcus_C;s__Synechococcus_C sp011523155	98.46	0.755	GCA_011523155.1	95	d__Bacteria;p__Cyanobacteriota;c__Cyanobacteriia;o__PCC-6307;f__Cyanobiaceae;g__Synechococcus_C;s__Synechococcus_C sp011523155	98.46	0.755	d__Bacteria;p__Cyanobacteriota;c__Cyanobacteriia;o__PCC-6307;f__Cyanobiaceae;g__Synechococcus_C;s__	taxonomic classification defined by topology and ANI	topological placement and ANI have congruent species assignments	N/A	59.23	11	N/A	N/A	2	0	0	51	74	9
xHP1_MGX_short_read	xHP1_bin.236	xHP1-SR-COASSEMBLY-BIN-236	d__Bacteria	p__Pseudomonadota	c__Alphaproteobacteria	o__Puniceispirillales	f__Puniceispirillaceae	g__UBA685	s__	d__Bacteria;p__Pseudomonadota;c__Alphaproteobacteria;o__Puniceispirillales;f__Puniceispirillaceae;g__UBA685;s__	Medium (>70% completeness, <10% contamination)	83.14	2.91	11.11	1955578	46.89	53	85411	linear (l)	xHP1_bin.236.fa	https://doi.org/10.6084/m9.figshare.28784762	NA	NA	NA	NA	N/A	N/A	N/A	N/A	N/A	N/A	N/A	N/A	N/A	N/A	d__Bacteria;p__Pseudomonadota;c__Alphaproteobacteria;o__Puniceispirillales;f__Puniceispirillaceae;g__UBA685;s__	taxonomic classification fully defined by topology	classification based on placement in class-level tree	N/A	65.9	11	0.96139	N/A	3	0	0	50	80	4
xHP1_MGX_short_read	xHP1_bin.87	xHP1-SR-COASSEMBLY-BIN-087	d__Bacteria	p__Pseudomonadota	c__Alphaproteobacteria	o__Rhodobacterales	f__Rhodobacteraceae	g__LFER01	s__LFER01 sp001510135	d__Bacteria;p__Pseudomonadota;c__Alphaproteobacteria;o__Rhodobacterales;f__Rhodobacteraceae;g__LFER01;s__LFER01 sp001510135	Medium (>70% completeness, <10% contamination)	82.8	2.98	35.71	2856753	49.66	264	17096	linear (l)	xHP1_bin.87.fa	https://doi.org/10.6084/m9.figshare.28784762	NA	NA	NA	NA	GCA_001510135.1	95	d__Bacteria;p__Pseudomonadota;c__Alphaproteobacteria;o__Rhodobacterales;f__Rhodobacteraceae;g__LFER01;s__LFER01 sp001510135	95.82	0.735	GCA_001510135.1	95	d__Bacteria;p__Pseudomonadota;c__Alphaproteobacteria;o__Rhodobacterales;f__Rhodobacteraceae;g__LFER01;s__LFER01 sp001510135	95.82	0.735	d__Bacteria;p__Pseudomonadota;c__Alphaproteobacteria;o__Rhodobacterales;f__Rhodobacteraceae;g__LFER01;s__	taxonomic classification defined by topology and ANI	topological placement and ANI have congruent species assignments	N/A	78.61	11	N/A	N/A	4	0	0	49	97	2
xHP1_MGX_short_read	xHP1_bin.86	xHP1-SR-COASSEMBLY-BIN-086	d__Bacteria	p__Pseudomonadota	c__Alphaproteobacteria	o__Puniceispirillales	f__Puniceispirillaceae	g__HIMB100	s__	d__Bacteria;p__Pseudomonadota;c__Alphaproteobacteria;o__Puniceispirillales;f__Puniceispirillaceae;g__HIMB100;s__	Medium (>70% completeness, <10% contamination)	82.74	3.38	66.67	1916311	53.64	187	14349	linear (l)	xHP1_bin.86.fa	https://doi.org/10.6084/m9.figshare.28784762	NA	NA	NA	NA	N/A	N/A	N/A	N/A	N/A	N/A	N/A	N/A	N/A	N/A	d__Bacteria;p__Pseudomonadota;c__Alphaproteobacteria;o__Puniceispirillales;f__Puniceispirillaceae;g__HIMB100;s__	taxonomic classification defined by topology and ANI	classification based on placement in class-level tree	GCA_002722385.1, s__HIMB100 sp002722385, 95.0, 80.67, 0.22; GCA_000238815.2, s__HIMB100 sp000238815, 95.0, 80.22, 0.152	68.34	11	0.96027	N/A	4	0	0	49	85	4
xHP1_MGX_short_read	xHP1_bin.211	xHP1-SR-COASSEMBLY-BIN-211	d__Bacteria	p__Bacteroidota	c__Bacteroidia	o__Flavobacteriales	f__Schleiferiaceae	g__TMED14	s__	d__Bacteria;p__Bacteroidota;c__Bacteroidia;o__Flavobacteriales;f__Schleiferiaceae;g__TMED14;s__	Medium (>70% completeness, <10% contamination)	82.53	2.38	83.33	1399180	55.83	176	10364	linear (l)	xHP1_bin.211.fa	https://doi.org/10.6084/m9.figshare.28784762	NA	NA	NA	NA	N/A	N/A	N/A	N/A	N/A	GCA_023260615.1	95	d__Bacteria;p__Bacteroidota;c__Bacteroidia;o__Flavobacteriales;f__Schleiferiaceae;g__TMED14;s__TMED14 sp023260615	92.55	0.73	d__Bacteria;p__Bacteroidota;c__Bacteroidia;o__Flavobacteriales;f__Schleiferiaceae;g__TMED14;s__	taxonomic classification defined by topology and ANI	classification based on placement in class-level tree	GCA_003444795.1, s__TMED14 sp003444795, 95.0, 83.45, 0.195; GCA_943787925.1, s__TMED14 sp003507115, 95.0, 83.12, 0.23; GCA_024639785.1, s__TMED14 sp024639785, 95.0, 82.28, 0.158; GCA_002381225.1, s__TMED14 sp002381225, 95.0, 81.7, 0.162	86.16	11	0.99264	Genome not assigned to closest species as it falls outside its pre-defined ANI radius	7	0	0	46	106	0
xHP1_MGX_short_read	xHP1_bin.576	xHP1-SR-COASSEMBLY-BIN-576	d__Bacteria	p__Bacteroidota	c__Bacteroidia	o__Flavobacteriales	f__Parvicellaceae	g__GCA-002727735	s__	d__Bacteria;p__Bacteroidota;c__Bacteroidia;o__Flavobacteriales;f__Parvicellaceae;g__GCA-002727735;s__	Medium (>70% completeness, <10% contamination)	82.52	3.41	58.82	1861085	33.55	334	6158	linear (l)	xHP1_bin.576.fa	https://doi.org/10.6084/m9.figshare.28784762	NA	NA	NA	NA	N/A	N/A	N/A	N/A	N/A	N/A	N/A	N/A	N/A	N/A	d__Bacteria;p__Bacteroidota;c__Bacteroidia;o__Flavobacteriales;f__Parvicellaceae;g__GCA-002727735;s__	taxonomic classification defined by topology and ANI	classification based on placement in class-level tree	GCA_002694645.1, s__GCA-002727735 sp002694645, 95.0, 89.87, 0.628; GCA_902536695.1, s__GCA-002727735 sp902536695, 95.0, 88.65, 0.481	77.48	11	0.98971	Genome not assigned to closest species as it falls outside its pre-defined ANI radius	7	0	0	46	97	3
xHP1_MGX_short_read	xHP1_bin.485	xHP1-SR-COASSEMBLY-BIN-485	d__Bacteria	p__Pseudomonadota	c__Gammaproteobacteria	o__Enterobacterales	f__Alteromonadaceae	g__Alteromonas	s__	d__Bacteria;p__Pseudomonadota;c__Gammaproteobacteria;o__Enterobacterales;f__Alteromonadaceae;g__Alteromonas;s__	Medium (>70% completeness, <10% contamination)	81.95	6.62	78.95	3961288	44.23	508	10528	linear (l)	xHP1_bin.485.fa	https://doi.org/10.6084/m9.figshare.28784762	NA	NA	NA	NA	N/A	N/A	N/A	N/A	N/A	GCF_005117025.1	95	d__Bacteria;p__Pseudomonadota;c__Gammaproteobacteria;o__Enterobacterales;f__Alteromonadaceae;g__Alteromonas;s__Alteromonas portus	88.42	0.552	d__Bacteria;p__Pseudomonadota;c__Gammaproteobacteria;o__Enterobacterales;f__Alteromonadaceae;g__Alteromonas;s__	taxonomic classification defined by topology and ANI	classification based on placement in class-level tree	GCF_000172635.2, s__Alteromonas macleodii, 95.0, 90.34, 0.587; GCF_000808575.1, s__Alteromonas marina, 95.0, 89.6, 0.571; GCF_001953635.1, s__Alteromonas abrolhosensis, 95.0, 87.22, 0.442; GCF_903772925.1, s__Alteromonas macleodii_A, 95.0, 85.51, 0.359; GCF_001885075.1, s__Alteromonas sp001885075, 95.0, 85.44, 0.259; GCF_003443615.1, s__Alteromonas sp003443615, 95.0, 84.89, 0.356; GCF_018619335.1…	56.39	11	0.99782	Genome not assigned to closest species as it falls outside its pre-defined ANI radius	2	2	0	49	70	11
xHP1_MGX_short_read	xHP1_bin.106	xHP1-SR-COASSEMBLY-BIN-106	d__Bacteria	p__Bacteroidota	c__Bacteroidia	o__Flavobacteriales	f__Flavobacteriaceae	g__Mesoflavibacter	s__Mesoflavibacter profundi	d__Bacteria;p__Bacteroidota;c__Bacteroidia;o__Flavobacteriales;f__Flavobacteriaceae;g__Mesoflavibacter;s__Mesoflavibacter profundi	Medium (>70% completeness, <10% contamination)	81.8	5.48	41.94	2471189	31.73	520	6039	linear (l)	xHP1_bin.106.fa	https://doi.org/10.6084/m9.figshare.28784762	NA	NA	NA	NA	GCF_014764305.1	95	d__Bacteria;p__Bacteroidota;c__Bacteroidia;o__Flavobacteriales;f__Flavobacteriaceae;g__Mesoflavibacter;s__Mesoflavibacter profundi	97.39	0.883	GCF_014764305.1	95	d__Bacteria;p__Bacteroidota;c__Bacteroidia;o__Flavobacteriales;f__Flavobacteriaceae;g__Mesoflavibacter;s__Mesoflavibacter profundi	97.39	0.883	d__Bacteria;p__Bacteroidota;c__Bacteroidia;o__Flavobacteriales;f__Flavobacteriaceae;g__Mesoflavibacter;s__	taxonomic classification defined by topology and ANI	topological placement and ANI have congruent species assignments	GCF_000422365.1, s__Mesoflavibacter zeaxanthinifaciens, 95.0, 87.85, 0.44	66.36	11	N/A	N/A	2	1	0	50	85	6
xHP1_MGX_short_read	xHP1_bin.60	xHP1-SR-COASSEMBLY-BIN-060	d__Archaea	p__Thermoplasmatota	c__Poseidoniia	o__Poseidoniales	f__Poseidoniaceae	g__MGIIa-L1	s__MGIIa-L1 sp011526375	d__Archaea;p__Thermoplasmatota;c__Poseidoniia;o__Poseidoniales;f__Poseidoniaceae;g__MGIIa-L1;s__MGIIa-L1 sp011526375	Medium (>70% completeness, <10% contamination)	81.73	1.73	66.67	1905354	42.41	127	26999	linear (l)	xHP1_bin.60.fa	https://doi.org/10.6084/m9.figshare.28784762	NA	NA	NA	NA	GCA_011526375.1	95	d__Archaea;p__Thermoplasmatota;c__Poseidoniia;o__Poseidoniales;f__Poseidoniaceae;g__MGIIa-L1;s__MGIIa-L1 sp011526375	96.65	0.873	GCA_011526375.1	95	d__Archaea;p__Thermoplasmatota;c__Poseidoniia;o__Poseidoniales;f__Poseidoniaceae;g__MGIIa-L1;s__MGIIa-L1 sp011526375	96.65	0.873	d__Archaea;p__Thermoplasmatota;c__Poseidoniia;o__Poseidoniales;f__Poseidoniaceae;g__MGIIa-L1;s__	taxonomic classification defined by topology and ANI	topological placement and ANI have congruent species assignments	GCA_937911345.1, s__MGIIa-L1 sp937911345, 95.0, 83.45, 0.343	85.76	11	N/A	N/A	43	0	0	10	24	1
xHP1_MGX_short_read	xHP1_bin.401	xHP1-SR-COASSEMBLY-BIN-401	d__Bacteria	p__Bacteroidota	c__Bacteroidia	o__Flavobacteriales	f__Flavobacteriaceae	g__UBA3478	s__UBA3478 sp011525015	d__Bacteria;p__Bacteroidota;c__Bacteroidia;o__Flavobacteriales;f__Flavobacteriaceae;g__UBA3478;s__UBA3478 sp011525015	Medium (>70% completeness, <10% contamination)	79.42	4.8	50	1938951	38.92	331	6390	linear (l)	xHP1_bin.401.fa	https://doi.org/10.6084/m9.figshare.28784762	NA	NA	NA	NA	GCA_011525015.1	95	d__Bacteria;p__Bacteroidota;c__Bacteroidia;o__Flavobacteriales;f__Flavobacteriaceae;g__UBA3478;s__UBA3478 sp011525015	96.3	0.856	GCA_011525015.1	95	d__Bacteria;p__Bacteroidota;c__Bacteroidia;o__Flavobacteriales;f__Flavobacteriaceae;g__UBA3478;s__UBA3478 sp011525015	96.3	0.856	d__Bacteria;p__Bacteroidota;c__Bacteroidia;o__Flavobacteriales;f__Flavobacteriaceae;g__UBA3478;s__	taxonomic classification defined by topology and ANI	topological placement and ANI have congruent species assignments	GCA_002691645.1, s__UBA3478 sp002691645, 95.0, 88.46, 0.582; GCA_002691685.1, s__UBA3478 sp002691685, 95.0, 85.92, 0.457	78.21	11	N/A	N/A	7	0	0	46	96	7
xHP1_MGX_short_read	xHP1_bin.302	xHP1-SR-COASSEMBLY-BIN-302	d__Bacteria	p__Bacteroidota	c__Bacteroidia	o__Flavobacteriales	f__UA16	g__UBA11663	s__	d__Bacteria;p__Bacteroidota;c__Bacteroidia;o__Flavobacteriales;f__UA16;g__UBA11663;s__	Medium (>70% completeness, <10% contamination)	79.14	9.28	72	2277046	56.83	199	17936	linear (l)	xHP1_bin.302.fa	https://doi.org/10.6084/m9.figshare.28784762	NA	NA	NA	NA	N/A	N/A	N/A	N/A	N/A	GCA_028141885.1	95	d__Bacteria;p__Bacteroidota;c__Bacteroidia;o__Flavobacteriales;f__UA16;g__UBA11663;s__UBA11663 sp028141885	86.01	0.49	d__Bacteria;p__Bacteroidota;c__Bacteroidia;o__Flavobacteriales;f__UA16;g__UBA11663;s__	taxonomic classification defined by topology and ANI	classification based on placement in class-level tree	N/A	63.56	11	0.98735	N/A	0	1	0	52	79	7
xHP1_MGX_short_read	xHP1_bin.417	xHP1-SR-COASSEMBLY-BIN-417	d__Bacteria	p__Pseudomonadota	c__Alphaproteobacteria	o__Puniceispirillales	f__Puniceispirillaceae	g__UBA8309	s__	d__Bacteria;p__Pseudomonadota;c__Alphaproteobacteria;o__Puniceispirillales;f__Puniceispirillaceae;g__UBA8309;s__	Medium (>70% completeness, <10% contamination)	78.22	1.53	75	2184860	61.42	294	9161	linear (l)	xHP1_bin.417.fa	https://doi.org/10.6084/m9.figshare.28784762	NA	NA	NA	NA	N/A	N/A	N/A	N/A	N/A	N/A	N/A	N/A	N/A	N/A	d__Bacteria;p__Pseudomonadota;c__Alphaproteobacteria;o__Puniceispirillales;f__Puniceispirillaceae;g__UBA8309;s__	taxonomic classification fully defined by topology	classification based on placement in class-level tree	N/A	62.3	11	0.94795	N/A	3	0	0	50	81	2
xHP1_MGX_short_read	xHP1_bin.257	xHP1-SR-COASSEMBLY-BIN-257	d__Bacteria	p__Planctomycetota	c__UBA8108	o__UBA1146	f__UBA1146	g__UBA12191	s__UBA12191 sp913056395	d__Bacteria;p__Planctomycetota;c__UBA8108;o__UBA1146;f__UBA1146;g__UBA12191;s__UBA12191 sp913056395	Medium (>70% completeness, <10% contamination)	76.82	7.62	77.78	2432436	55.27	440	6064	linear (l)	xHP1_bin.257.fa	https://doi.org/10.6084/m9.figshare.28784762	NA	NA	NA	NA	GCA_913056395.1	95	d__Bacteria;p__Planctomycetota;c__UBA8108;o__UBA1146;f__UBA1146;g__UBA12191;s__UBA12191 sp913056395	96.6	0.816	GCA_913056395.1	95	d__Bacteria;p__Planctomycetota;c__UBA8108;o__UBA1146;f__UBA1146;g__UBA12191;s__UBA12191 sp913056395	96.6	0.816	d__Bacteria;p__Planctomycetota;c__UBA8108;o__UBA1146;f__UBA1146;g__UBA12191;s__	taxonomic classification defined by topology and ANI	topological placement and ANI have congruent species assignments	GCA_012269595.1, s__UBA12191 sp012269595, 95.0, 91.88, 0.754; GCA_029976805.1, s__UBA12191 sp029976805, 95.0, 90.64, 0.74; GCA_013911165.1, s__UBA12191 sp013911165, 95.0, 90.56, 0.694	67.9	11	N/A	N/A	9	0	0	44	85	7
xHP1_MGX_short_read	xHP1_bin.258	xHP1-SR-COASSEMBLY-BIN-258	d__Bacteria	p__Pseudomonadota	c__Alphaproteobacteria	o__Parvibaculales	f__RS24	g__UBA8337	s__	d__Bacteria;p__Pseudomonadota;c__Alphaproteobacteria;o__Parvibaculales;f__RS24;g__UBA8337;s__	Medium (>70% completeness, <10% contamination)	76.56	3.48	88.89	1314882	55.94	256	5763	linear (l)	xHP1_bin.258.fa	https://doi.org/10.6084/m9.figshare.28784762	NA	NA	NA	NA	N/A	N/A	N/A	N/A	N/A	N/A	N/A	N/A	N/A	N/A	d__Bacteria;p__Pseudomonadota;c__Alphaproteobacteria;o__Parvibaculales;f__RS24;g__UBA8337;s__	taxonomic classification defined by topology and ANI	classification based on placement in class-level tree	GCA_949498175.1, s__UBA8337 sp949498175, 95.0, 84.09, 0.18; GCA_029253645.1, s__UBA8337 sp029253645, 95.0, 83.28, 0.177; GCA_009920875.1, s__UBA8337 sp009920875, 95.0, 83.06, 0.156	64.01	11	0.9369	N/A	6	0	0	47	80	3
xHP1_MGX_short_read	xHP1_bin.293	xHP1-SR-COASSEMBLY-BIN-293	d__Archaea	p__Thermoplasmatota	c__Poseidoniia	o__Poseidoniales	f__Poseidoniaceae	g__MGIIa-L2	s__MGIIa-L2 sp029979085	d__Archaea;p__Thermoplasmatota;c__Poseidoniia;o__Poseidoniales;f__Poseidoniaceae;g__MGIIa-L2;s__MGIIa-L2 sp029979085	Medium (>70% completeness, <10% contamination)	75.71	2.48	71.43	1681315	48.15	129	19125	linear (l)	xHP1_bin.293.fa	https://doi.org/10.6084/m9.figshare.28784762	NA	NA	NA	NA	GCA_029979085.1	95	d__Archaea;p__Thermoplasmatota;c__Poseidoniia;o__Poseidoniales;f__Poseidoniaceae;g__MGIIa-L2;s__MGIIa-L2 sp029979085	96.36	0.851	GCA_029979085.1	95	d__Archaea;p__Thermoplasmatota;c__Poseidoniia;o__Poseidoniales;f__Poseidoniaceae;g__MGIIa-L2;s__MGIIa-L2 sp029979085	96.36	0.851	d__Archaea;p__Thermoplasmatota;c__Poseidoniia;o__Poseidoniales;f__Poseidoniaceae;g__MGIIa-L2;s__	taxonomic classification defined by topology and ANI	topological placement and ANI have congruent species assignments	GCA_012270265.1, s__MGIIa-L2 sp012270265, 95.0, 83.75, 0.216; GCA_018623995.1, s__MGIIa-L2 sp018623995, 95.0, 82.75, 0.258; GCA_013330015.1, s__MGIIa-L2 sp8574u, 95.0, 82.59, 0.158; GCA_937911445.1, s__MGIIa-L2 sp937911445, 95.0, 81.81, 0.239; GCA_949538025.1, s__MGIIa-L2 sp949538025, 95.0, 81.35, 0.205; GCA_002499195.1, s__MGIIa-L2 sp002499195, 95.0, 79.88, 0.171; GCA_002706065.1, s__MGIIa-L2 sp…	65.6	11	N/A	N/A	34	1	0	18	18	4
xHP1_MGX_short_read	xHP1_bin.147	xHP1-SR-COASSEMBLY-BIN-147	d__Bacteria	p__Bacteroidota	c__Bacteroidia	o__Flavobacteriales	f__Flavobacteriaceae	g__UBA7446	s__	d__Bacteria;p__Bacteroidota;c__Bacteroidia;o__Flavobacteriales;f__Flavobacteriaceae;g__UBA7446;s__	Medium (>70% completeness, <10% contamination)	75.65	0.54	66.67	1397450	39.89	131	14390	linear (l)	xHP1_bin.147.fa	https://doi.org/10.6084/m9.figshare.28784762	NA	NA	NA	NA	N/A	N/A	N/A	N/A	N/A	N/A	N/A	N/A	N/A	N/A	d__Bacteria;p__Bacteroidota;c__Bacteroidia;o__Flavobacteriales;f__Flavobacteriaceae;g__UBA7446;s__	taxonomic classification defined by topology and ANI	classification based on placement in class-level tree	GCA_017856205.1, s__UBA7446 sp017856205, 95.0, 83.98, 0.347; GCA_002478685.1, s__UBA7446 sp002478685, 95.0, 81.95, 0.279; GCA_027621175.1, s__UBA7446 sp027621175, 95.0, 80.47, 0.194; GCA_003331305.1, s__UBA7446 sp002470745, 95.0, 80.36, 0.167; GCA_009937085.1, s__UBA7446 sp009937085, 95.0, 79.95, 0.179; GCA_949528465.1, s__UBA7446 sp949528465, 95.0, 79.93, 0.152; GCA_949487855.1, s__UBA7446 sp949…	79.42	11	0.98013	N/A	5	0	0	48	99	1
xHP1_MGX_short_read	xHP1_bin.461	xHP1-SR-COASSEMBLY-BIN-461	d__Bacteria	p__Pseudomonadota	c__Alphaproteobacteria	o__Parvibaculales	f__RS24	g__UBA8337	s__	d__Bacteria;p__Pseudomonadota;c__Alphaproteobacteria;o__Parvibaculales;f__RS24;g__UBA8337;s__	Medium (>70% completeness, <10% contamination)	75.5	3.6	80	1600260	56.22	83	30410	linear (l)	xHP1_bin.461.fa	https://doi.org/10.6084/m9.figshare.28784762	NA	NA	NA	NA	N/A	N/A	N/A	N/A	N/A	N/A	N/A	N/A	N/A	N/A	d__Bacteria;p__Pseudomonadota;c__Alphaproteobacteria;o__Parvibaculales;f__RS24;g__UBA8337;s__	taxonomic classification fully defined by topology	classification based on placement in class-level tree	N/A	65.9	11	0.92635	N/A	3	0	0	50	80	5
xHP1_MGX_short_read	xHP1_bin.227	xHP1-SR-COASSEMBLY-BIN-227	d__Bacteria	p__Myxococcota	c__UBA796	o__UBA796	f__UBA796	g__GCA-2683315	s__	d__Bacteria;p__Myxococcota;c__UBA796;o__UBA796;f__UBA796;g__GCA-2683315;s__	Medium (>70% completeness, <10% contamination)	73.79	0.05	100	4278787	39.22	625	8522	linear (l)	xHP1_bin.227.fa	https://doi.org/10.6084/m9.figshare.28784762	NA	NA	NA	NA	N/A	N/A	N/A	N/A	N/A	N/A	N/A	N/A	N/A	N/A	d__Bacteria;p__Myxococcota;c__UBA796;o__UBA796;f__UBA796;g__GCA-2683315;s__	taxonomic novelty determined using RED	classification based on placement in class-level tree	N/A	69.67	11	0.85843	N/A	3	0	0	50	88	4
xHP1_MGX_short_read	xHP1_bin.497	xHP1-SR-COASSEMBLY-BIN-497	d__Archaea	p__Thermoplasmatota	c__Poseidoniia	o__Poseidoniales	f__Poseidoniaceae	g__Poseidonia	s__	d__Archaea;p__Thermoplasmatota;c__Poseidoniia;o__Poseidoniales;f__Poseidoniaceae;g__Poseidonia;s__	Medium (>70% completeness, <10% contamination)	73.12	2.4	100	1709152	60.18	128	26342	linear (l)	xHP1_bin.497.fa	https://doi.org/10.6084/m9.figshare.28784762	NA	NA	NA	NA	N/A	N/A	N/A	N/A	N/A	GCA_011524855.1	95	d__Archaea;p__Thermoplasmatota;c__Poseidoniia;o__Poseidoniales;f__Poseidoniaceae;g__Poseidonia;s__Poseidonia sp011524855	85.07	0.532	d__Archaea;p__Thermoplasmatota;c__Poseidoniia;o__Poseidoniales;f__Poseidoniaceae;g__Poseidonia;s__	taxonomic classification defined by topology and ANI	N/A	N/A	70.23	11	0.99154	Genome not assigned to closest species as it falls outside its pre-defined ANI radius	35	1	0	17	18	1
xHP1_MGX_short_read	xHP1_bin.488	xHP1-SR-COASSEMBLY-BIN-488	d__Bacteria	p__Cyanobacteriota	c__Cyanobacteriia	o__PCC-6307	f__Cyanobiaceae	g__Vulcanococcus	s__Vulcanococcus sp018623875	d__Bacteria;p__Cyanobacteriota;c__Cyanobacteriia;o__PCC-6307;f__Cyanobiaceae;g__Vulcanococcus;s__Vulcanococcus sp018623875	Medium (>70% completeness, <10% contamination)	72.96	5.72	70.37	1652573	64.22	324	5482	linear (l)	xHP1_bin.488.fa	https://doi.org/10.6084/m9.figshare.28784762	NA	NA	NA	NA	GCA_018623875.1	95	d__Bacteria;p__Cyanobacteriota;c__Cyanobacteriia;o__PCC-6307;f__Cyanobiaceae;g__Vulcanococcus;s__Vulcanococcus sp018623875	98.69	0.793	GCA_018623875.1	95	d__Bacteria;p__Cyanobacteriota;c__Cyanobacteriia;o__PCC-6307;f__Cyanobiaceae;g__Vulcanococcus;s__Vulcanococcus sp018623875	98.69	0.793	d__Bacteria;p__Cyanobacteriota;c__Cyanobacteriia;o__PCC-6307;f__Cyanobiaceae;g__Vulcanococcus;s__	taxonomic classification defined by topology and ANI	topological placement and ANI have congruent species assignments	GCF_014217875.1, s__Vulcanococcus sp014217875, 95.0, 93.12, 0.824; GCF_023115425.1, s__Vulcanococcus sp023115425, 95.0, 87.95, 0.601; GCF_023078835.1, s__Vulcanococcus sp000179255, 95.0, 87.16, 0.548; GCA_016882485.1, s__Vulcanococcus sp016882485, 95.0, 83.57, 0.16	60.14	11	N/A	N/A	2	1	0	50	76	7
xHP1_MGX_short_read	xHP1_bin.367	xHP1-SR-COASSEMBLY-BIN-367	d__Bacteria	p__Pseudomonadota	c__Gammaproteobacteria	o__Pseudomonadales	f__Azotimanducaceae_A	g__RGAU01	s__	d__Bacteria;p__Pseudomonadota;c__Gammaproteobacteria;o__Pseudomonadales;f__Azotimanducaceae_A;g__RGAU01;s__	Medium (>70% completeness, <10% contamination)	72.5	2.89	54.55	2045148	64.11	228	12401	linear (l)	xHP1_bin.367.fa	https://doi.org/10.6084/m9.figshare.28784762	NA	NA	NA	NA	N/A	N/A	N/A	N/A	N/A	N/A	N/A	N/A	N/A	N/A	d__Bacteria;p__Pseudomonadota;c__Gammaproteobacteria;o__Pseudomonadales;f__Azotimanducaceae_A;g__RGAU01;s__	taxonomic classification defined by topology and ANI	classification based on placement in class-level tree	GCA_016779385.1, s__RGAU01 sp016779385, 95.0, 88.2, 0.671; GCA_030433075.1, s__RGAU01 sp030433075, 95.0, 87.43, 0.655; GCA_009919975.1, s__RGAU01 sp009919975, 95.0, 86.7, 0.533; GCA_030828335.1, s__RGAU01 sp030828335, 95.0, 86.4, 0.522	72.69	11	0.99347	Genome not assigned to closest species as it falls outside its pre-defined ANI radius	5	0	0	48	90	2
xHP1_MGX_short_read	xHP1_bin.59	xHP1-SR-COASSEMBLY-BIN-059	d__Bacteria	p__Pseudomonadota	c__Alphaproteobacteria	o__Puniceispirillales	f__Puniceispirillaceae	g__WTHY01	s__	d__Bacteria;p__Pseudomonadota;c__Alphaproteobacteria;o__Puniceispirillales;f__Puniceispirillaceae;g__WTHY01;s__	Medium (>70% completeness, <10% contamination)	72.41	8.62	100	2020844	45.87	131	33207	linear (l)	xHP1_bin.59.fa	https://doi.org/10.6084/m9.figshare.28784762	NA	NA	NA	NA	N/A	N/A	N/A	N/A	N/A	GCA_011522945.1	95	d__Bacteria;p__Pseudomonadota;c__Alphaproteobacteria;o__Puniceispirillales;f__Puniceispirillaceae;g__WTHY01;s__WTHY01 sp011522945	88.11	0.388	d__Bacteria;p__Pseudomonadota;c__Alphaproteobacteria;o__Puniceispirillales;f__Puniceispirillaceae;g__WTHY01;s__	taxonomic classification defined by topology and ANI	classification based on placement in class-level tree	N/A	58.01	11	0.97444	Genome has more than 10.8% of markers with multiple hits	0	0	0	53	71	13
xHP1_MGX_short_read	xHP1_bin.65	xHP1-SR-COASSEMBLY-BIN-065	d__Archaea	p__Thermoplasmatota	c__Poseidoniia	o__Poseidoniales	f__Poseidoniaceae	g__MGIIa-L3	s__MGIIa-L3 sp002722135	d__Archaea;p__Thermoplasmatota;c__Poseidoniia;o__Poseidoniales;f__Poseidoniaceae;g__MGIIa-L3;s__MGIIa-L3 sp002722135	Medium (>70% completeness, <10% contamination)	71.68	4.06	50	1834079	62.85	173	15168	linear (l)	xHP1_bin.65.fa	https://doi.org/10.6084/m9.figshare.28784762	NA	NA	NA	NA	GCA_002722135.1	95	d__Archaea;p__Thermoplasmatota;c__Poseidoniia;o__Poseidoniales;f__Poseidoniaceae;g__MGIIa-L3;s__MGIIa-L3 sp002722135	96.68	0.837	GCA_002722135.1	95	d__Archaea;p__Thermoplasmatota;c__Poseidoniia;o__Poseidoniales;f__Poseidoniaceae;g__MGIIa-L3;s__MGIIa-L3 sp002722135	96.68	0.837	d__Archaea;p__Thermoplasmatota;c__Poseidoniia;o__Poseidoniales;f__Poseidoniaceae;g__MGIIa-L3;s__	taxonomic classification defined by topology and ANI	topological placement and ANI have congruent species assignments	GCA_002694585.1, s__MGIIa-L3 sp002694585, 95.0, 92.25, 0.803; GCA_002731395.1, s__MGIIa-L3 sp002731395, 95.0, 85.27, 0.551; GCA_013330925.1, s__MGIIa-L3 sp11892u, 95.0, 83.35, 0.231; GCA_013330765.1, s__MGIIa-L3 sp12206u, 95.0, 83.3, 0.152; GCA_003602635.1, s__MGIIa-L3 sp003602635, 95.0, 83.04, 0.315; GCA_002496845.1, s__MGIIa-L3 sp002496845, 95.0, 82.61, 0.292; GCA_002723635.1, s__MGIIa-L3 sp002…	64.43	11	N/A	N/A	34	1	0	18	21	1
STO1_long_read	STO1_coassembly_s393_ctg000407c_2954215_c	STO1-LR-COASSEMBLY-BIN-s00393-C	d__Bacteria	p__Bacteroidota	c__Bacteroidia	o__Flavobacteriales	f__UA16	g__	s__	d__Bacteria;p__Bacteroidota;c__Bacteroidia;o__Flavobacteriales;f__UA16;g__;s__	High (>90% completeness, <5% contamination)	100	0	0	2954215	56.65	1	2954215	circular (c)	STO1_coassembly_s393_ctg000407c_2954215_c.fa	https://doi.org/10.6084/m9.figshare.28784762	NA	NA	NA	NA	N/A	N/A	N/A	N/A	N/A	N/A	N/A	N/A	N/A	N/A	d__Bacteria;p__Bacteroidota;c__Bacteroidia;o__Flavobacteriales;f__UA16;g__;s__	taxonomic novelty determined using RED	classification based on placement in class-level tree	N/A	96.64	11	0.81366	N/A	7	0	0	46	118	0
STO1_long_read	STO1_coassembly_s159_ctg000164c_2382784_c	STO1-LR-COASSEMBLY-BIN-s00159-C	d__Bacteria	p__Bacteroidota	c__Bacteroidia	o__Flavobacteriales	f__UA16	g__UBA11663	s__	d__Bacteria;p__Bacteroidota;c__Bacteroidia;o__Flavobacteriales;f__UA16;g__UBA11663;s__	High (>90% completeness, <5% contamination)	98.92	0	0	2382784	58.63	1	2382784	circular (c)	STO1_coassembly_s159_ctg000164c_2382784_c.fa	https://doi.org/10.6084/m9.figshare.28784762	NA	NA	NA	NA	N/A	N/A	N/A	N/A	N/A	N/A	N/A	N/A	N/A	N/A	d__Bacteria;p__Bacteroidota;c__Bacteroidia;o__Flavobacteriales;f__UA16;g__UBA11663;s__	taxonomic classification defined by topology and ANI	classification based on placement in class-level tree	GCA_002683345.1, s__UBA11663 sp002683345, 95.0, 90.42, 0.699; GCA_002863145.1, s__UBA11663 sp002863145, 95.0, 89.58, 0.683; GCA_011524845.1, s__UBA11663 sp011524845, 95.0, 85.09, 0.335; GCA_027621555.1, s__UBA11663 sp027621555, 95.0, 81.35, 0.202; GCA_028141885.1, s__UBA11663 sp028141885, 95.0, 80.36, 0.164	98.13	11	0.98998	Genome not assigned to closest species as it falls outside its pre-defined ANI radius	7	0	0	46	120	0
STO1_long_read	STO1_coassembly_s1942_ctg002011c_2462028_c	STO1-LR-COASSEMBLY-BIN-s01942-C	d__Bacteria	p__Bacteroidota	c__Bacteroidia	o__Flavobacteriales	f__UA16	g__UBA11663	s__	d__Bacteria;p__Bacteroidota;c__Bacteroidia;o__Flavobacteriales;f__UA16;g__UBA11663;s__	High (>90% completeness, <5% contamination)	98.12	0	0	2462028	58.5	1	2462028	circular (c)	STO1_coassembly_s1942_ctg002011c_2462028_c.fa	https://doi.org/10.6084/m9.figshare.28784762	NA	NA	NA	NA	N/A	N/A	N/A	N/A	N/A	N/A	N/A	N/A	N/A	N/A	d__Bacteria;p__Bacteroidota;c__Bacteroidia;o__Flavobacteriales;f__UA16;g__UBA11663;s__	taxonomic classification fully defined by topology	classification based on placement in class-level tree	N/A	98.33	11	0.94343	N/A	7	0	0	46	120	0
STO1_long_read	STO1_coassembly_s340_ctg000351c_1240058_c	STO1-LR-COASSEMBLY-BIN-s00340-C	d__Bacteria	p__Pseudomonadota	c__Alphaproteobacteria	o__Pelagibacterales	f__Pelagibacteraceae	g__HIMB114	s__	d__Bacteria;p__Pseudomonadota;c__Alphaproteobacteria;o__Pelagibacterales;f__Pelagibacteraceae;g__HIMB114;s__	High (>90% completeness, <5% contamination)	97.62	0	0	1240058	30.62	1	1240058	circular (c)	STO1_coassembly_s340_ctg000351c_1240058_c.fa	https://doi.org/10.6084/m9.figshare.28784762	NA	NA	NA	NA	N/A	N/A	N/A	N/A	N/A	N/A	N/A	N/A	N/A	N/A	d__Bacteria;p__Pseudomonadota;c__Alphaproteobacteria;o__Pelagibacterales;f__Pelagibacteraceae;g__HIMB114;s__	taxonomic classification defined by topology and ANI	classification based on placement in class-level tree	GCA_022763425.1, s__HIMB114 sp022763425, 95.0, 80.93, 0.174; GCA_000163555.2, s__HIMB114 sp000163555, 95.0, 79.73, 0.19	87.79	11	0.92003	N/A	7	0	0	46	107	1
STO1_long_read	STO1_coassembly_s287_ctg000297c_2126718_c	STO1-LR-COASSEMBLY-BIN-s00287-C	d__Bacteria	p__Bacteroidota	c__Bacteroidia	o__Flavobacteriales	f__Flavobacteriaceae	g__Arcticimaribacter	s__	d__Bacteria;p__Bacteroidota;c__Bacteroidia;o__Flavobacteriales;f__Flavobacteriaceae;g__Arcticimaribacter;s__	High (>90% completeness, <5% contamination)	95.26	0	0	2126718	40.78	1	2126718	circular (c)	STO1_coassembly_s287_ctg000297c_2126718_c.fa	https://doi.org/10.6084/m9.figshare.28784762	NA	NA	NA	NA	N/A	N/A	N/A	N/A	N/A	N/A	N/A	N/A	N/A	N/A	d__Bacteria;p__Bacteroidota;c__Bacteroidia;o__Flavobacteriales;f__Flavobacteriaceae;g__Arcticimaribacter;s__	taxonomic classification fully defined by topology	classification based on placement in class-level tree	N/A	97.48	11	0.9458	N/A	7	0	0	46	119	0
STO1_long_read	STO1_coassembly_s1144_ctg001186l_1769585_l	STO1-LR-COASSEMBLY-BIN-s01144-L	d__Bacteria	p__Bacteroidota	c__Bacteroidia	o__Flavobacteriales	f__Flavobacteriaceae	g__CAJXUB01	s__	d__Bacteria;p__Bacteroidota;c__Bacteroidia;o__Flavobacteriales;f__Flavobacteriaceae;g__CAJXUB01;s__	High (>90% completeness, <5% contamination)	93.01	0	0	1769585	36.91	1	1769585	linear (l)	STO1_coassembly_s1144_ctg001186l_1769585_l.fa	https://doi.org/10.6084/m9.figshare.28784762	NA	NA	NA	NA	N/A	N/A	N/A	N/A	N/A	N/A	N/A	N/A	N/A	N/A	d__Bacteria;p__Bacteroidota;c__Bacteroidia;o__Flavobacteriales;f__Flavobacteriaceae;g__CAJXUB01;s__	taxonomic novelty determined using RED	classification based on placement in class-level tree	N/A	95.77	11	0.96293	N/A	7	0	0	46	117	0
STO1_long_read	STO1_coassembly_s761_ctg000791l_2072031_l	STO1-LR-COASSEMBLY-BIN-s00761-L	d__Bacteria	p__Bacteroidota	c__Bacteroidia	o__Flavobacteriales	f__Flavobacteriaceae	g__RFYP01	s__RFYP01 sp011526365	d__Bacteria;p__Bacteroidota;c__Bacteroidia;o__Flavobacteriales;f__Flavobacteriaceae;g__RFYP01;s__RFYP01 sp011526365	High (>90% completeness, <5% contamination)	92.07	0.71	0	2072031	41.98	1	2072031	linear (l)	STO1_coassembly_s761_ctg000791l_2072031_l.fa	https://doi.org/10.6084/m9.figshare.28784762	NA	NA	NA	NA	GCA_011526365.1	95	d__Bacteria;p__Bacteroidota;c__Bacteroidia;o__Flavobacteriales;f__Flavobacteriaceae;g__RFYP01;s__RFYP01 sp011526365	97.5	0.901	GCA_011526365.1	95	d__Bacteria;p__Bacteroidota;c__Bacteroidia;o__Flavobacteriales;f__Flavobacteriaceae;g__RFYP01;s__RFYP01 sp011526365	97.5	0.901	d__Bacteria;p__Bacteroidota;c__Bacteroidia;o__Flavobacteriales;f__Flavobacteriaceae;g__RFYP01;s__	taxonomic classification defined by topology and ANI	topological placement and ANI have congruent species assignments	N/A	98.31	11	N/A	N/A	7	0	0	46	120	0
STO1_long_read	STO1_coassembly_s44_ctg000045c_1752039_c	STO1-LR-COASSEMBLY-BIN-s00044-C	d__Bacteria	p__Bacteroidota	c__Bacteroidia	o__Flavobacteriales	f__Flavobacteriaceae	g__UBA724	s__UBA724 sp002723075	d__Bacteria;p__Bacteroidota;c__Bacteroidia;o__Flavobacteriales;f__Flavobacteriaceae;g__UBA724;s__UBA724 sp002723075	Medium (>70% completeness, <10% contamination)	89.97	0.74	0	1752039	40.36	1	1752039	circular (c)	STO1_coassembly_s44_ctg000045c_1752039_c.fa	https://doi.org/10.6084/m9.figshare.28784762	NA	NA	NA	NA	GCA_002723075.1	95	d__Bacteria;p__Bacteroidota;c__Bacteroidia;o__Flavobacteriales;f__Flavobacteriaceae;g__UBA724;s__UBA724 sp002723075	96.76	0.833	GCA_002723075.1	95	d__Bacteria;p__Bacteroidota;c__Bacteroidia;o__Flavobacteriales;f__Flavobacteriaceae;g__UBA724;s__UBA724 sp002723075	96.76	0.833	d__Bacteria;p__Bacteroidota;c__Bacteroidia;o__Flavobacteriales;f__Flavobacteriaceae;g__UBA724;s__	taxonomic classification defined by topology and ANI	topological placement and ANI have congruent species assignments	GCA_002171575.2, s__UBA724 sp002171575, 95.0, 89.81, 0.798; GCA_022425505.1, s__UBA724 sp022425505, 95.0, 89.81, 0.762; GCA_029238125.1, s__UBA724 sp029238125, 95.0, 87.99, 0.701; GCA_029248885.1, s__UBA724 sp029248885, 95.0, 87.73, 0.655; GCA_902536935.1, s__UBA724 sp902536935, 95.0, 87.56, 0.639; GCA_902586905.1, s__UBA724 sp902586905, 95.0, 81.33, 0.25; GCA_902631125.1, s__UBA724 sp902631125, …	96.56	11	N/A	N/A	7	0	0	46	118	0
STO1_long_read	STO1_coassembly_s8558_ctg008862l_1042186_l	STO1-LR-COASSEMBLY-BIN-s08558-L	d__Bacteria	p__Bacteroidota	c__Bacteroidia	o__Flavobacteriales	f__Flavobacteriaceae	g__MED-G14	s__MED-G14 sp004321735	d__Bacteria;p__Bacteroidota;c__Bacteroidia;o__Flavobacteriales;f__Flavobacteriaceae;g__MED-G14;s__MED-G14 sp004321735	Medium (>70% completeness, <10% contamination)	71.32	0	0	1042186	29.67	1	1042186	linear (l)	STO1_coassembly_s8558_ctg008862l_1042186_l.fa	https://doi.org/10.6084/m9.figshare.28784762	NA	NA	NA	NA	GCA_004321735.1	95	d__Bacteria;p__Bacteroidota;c__Bacteroidia;o__Flavobacteriales;f__Flavobacteriaceae;g__MED-G14;s__MED-G14 sp004321735	95.07	0.763	N/A	N/A	N/A	N/A	N/A	d__Bacteria;p__Bacteroidota;c__Bacteroidia;o__Flavobacteriales;f__Flavobacteriaceae;g__MED-G14;s__	taxonomic classification defined by topology and ANI	topological placement and ANI have incongruent species assignments	GCA_004321735.1, s__MED-G14 sp004321735, 95.0, 95.07, 0.763; GCA_002703065.1, s__MED-G14 sp002703065, 95.0, 93.7, 0.662	71.96	11	N/A	N/A	7	0	0	46	88	0
xHP1_long_read	xHP1_coassembly_s2289_ctg002438c_2827546_c	xHP1-LR-COASSEMBLY-BIN-s02289-C	d__Bacteria	p__Pseudomonadota	c__Alphaproteobacteria	o__Puniceispirillales	f__Puniceispirillaceae	g__UBA8309	s__	d__Bacteria;p__Pseudomonadota;c__Alphaproteobacteria;o__Puniceispirillales;f__Puniceispirillaceae;g__UBA8309;s__	High (>90% completeness, <5% contamination)	99.56	0	0	2827546	61.73	1	2827546	circular (c)	xHP1_coassembly_s2289_ctg002438c_2827546_c.fa	https://doi.org/10.6084/m9.figshare.28784762	NA	NA	NA	NA	N/A	N/A	N/A	N/A	N/A	GCA_002457745.1	95	d__Bacteria;p__Pseudomonadota;c__Alphaproteobacteria;o__Puniceispirillales;f__Puniceispirillaceae;g__UBA8309;s__UBA8309 sp002457745	85.29	0.566	d__Bacteria;p__Pseudomonadota;c__Alphaproteobacteria;o__Puniceispirillales;f__Puniceispirillaceae;g__UBA8309;s__	taxonomic classification defined by topology and ANI	classification based on placement in class-level tree	GCA_011522725.1, s__UBA8309 sp001627655, 95.0, 83.37, 0.39; GCA_022425565.1, s__UBA8309 sp022425565, 95.0, 82.72, 0.217; GCA_913048595.1, s__UBA8309 sp913048595, 95.0, 82.41, 0.334; GCA_018624035.1, s__UBA8309 sp018624035, 95.0, 81.17, 0.176; GCA_004213025.1, s__UBA8309 sp004213025, 95.0, 81.15, 0.243; GCA_009920665.1, s__UBA8309 sp009920665, 95.0, 80.36, 0.177	98.31	11	0.96917	Genome not assigned to closest species as it falls outside its pre-defined ANI radius	7	0	0	46	119	0
xHP1_long_read	xHP1_coassembly_s766_ctg000805l_4071606_l	xHP1-LR-COASSEMBLY-BIN-s00766-L	d__Bacteria	p__Verrucomicrobiota	c__Verrucomicrobiae	o__Verrucomicrobiales	f__Akkermansiaceae	g__SW10	s__	d__Bacteria;p__Verrucomicrobiota;c__Verrucomicrobiae;o__Verrucomicrobiales;f__Akkermansiaceae;g__SW10;s__	High (>90% completeness, <5% contamination)	99.32	0.68	0	4071606	54.43	1	4071606	linear (l)	xHP1_coassembly_s766_ctg000805l_4071606_l.fa	https://doi.org/10.6084/m9.figshare.28784762	NA	NA	NA	NA	N/A	N/A	N/A	N/A	N/A	N/A	N/A	N/A	N/A	N/A	d__Bacteria;p__Verrucomicrobiota;c__Verrucomicrobiae;o__Verrucomicrobiales;f__Akkermansiaceae;g__SW10;s__	taxonomic classification fully defined by topology	classification based on placement in class-level tree	N/A	91.82	11	0.9794	N/A	7	0	0	46	113	2
xHP1_long_read	xHP1_coassembly_s3414_ctg003650c_1978165_c	xHP1-LR-COASSEMBLY-BIN-s03414-C	d__Bacteria	p__Pseudomonadota	c__Alphaproteobacteria	o__Parvibaculales	f__RS24	g__Micropelagos	s__Micropelagos thuwalensis	d__Bacteria;p__Pseudomonadota;c__Alphaproteobacteria;o__Parvibaculales;f__RS24;g__Micropelagos;s__Micropelagos thuwalensis	High (>90% completeness, <5% contamination)	98.77	0.58	0	1978165	45.18	1	1978165	circular (c)	xHP1_coassembly_s3414_ctg003650c_1978165_c.fa	https://doi.org/10.6084/m9.figshare.28784762	NA	NA	NA	NA	GCF_000469155.1	95	d__Bacteria;p__Pseudomonadota;c__Alphaproteobacteria;o__Parvibaculales;f__RS24;g__Micropelagos;s__Micropelagos thuwalensis	97.28	0.91	GCF_000469155.1	95	d__Bacteria;p__Pseudomonadota;c__Alphaproteobacteria;o__Parvibaculales;f__RS24;g__Micropelagos;s__Micropelagos thuwalensis	97.28	0.91	d__Bacteria;p__Pseudomonadota;c__Alphaproteobacteria;o__Parvibaculales;f__RS24;g__Micropelagos;s__	taxonomic classification defined by topology and ANI	topological placement and ANI have congruent species assignments	GCA_003331985.1, s__Micropelagos sp002700915, 95.0, 85.48, 0.638; GCA_002450335.1, s__Micropelagos sp002450335, 95.0, 85.01, 0.625; GCA_938091085.1, s__Micropelagos sp938091085, 95.0, 84.25, 0.55; GCA_002683515.1, s__Micropelagos sp002683515, 95.0, 84.13, 0.436; GCA_000293845.2, s__Micropelagos sp000293845, 95.0, 81.17, 0.303	99.29	11	N/A	N/A	7	0	0	46	120	0
xHP1_long_read	xHP1_coassembly_s146_ctg000149l_1840311_l	xHP1-LR-COASSEMBLY-BIN-s00146-L	d__Bacteria	p__Bacteroidota	c__Bacteroidia	o__Flavobacteriales	f__Flavobacteriaceae	g__CAJXUB01	s__	d__Bacteria;p__Bacteroidota;c__Bacteroidia;o__Flavobacteriales;f__Flavobacteriaceae;g__CAJXUB01;s__	High (>90% completeness, <5% contamination)	96.64	0.66	0	1840311	36.79	1	1840311	linear (l)	xHP1_coassembly_s146_ctg000149l_1840311_l.fa	https://doi.org/10.6084/m9.figshare.28784762	NA	NA	NA	NA	N/A	N/A	N/A	N/A	N/A	N/A	N/A	N/A	N/A	N/A	d__Bacteria;p__Bacteroidota;c__Bacteroidia;o__Flavobacteriales;f__Flavobacteriaceae;g__CAJXUB01;s__	taxonomic novelty determined using RED	classification based on placement in class-level tree	N/A	95.77	11	0.96313	N/A	7	0	0	46	117	2
xHP1_long_read	xHP1_coassembly_s2878_ctg003080c_2083769_c	xHP1-LR-COASSEMBLY-BIN-s02878-C	d__Bacteria	p__Bacteroidota	c__Bacteroidia	o__Chitinophagales	f__UBA8649	g__UBA8649	s__	d__Bacteria;p__Bacteroidota;c__Bacteroidia;o__Chitinophagales;f__UBA8649;g__UBA8649;s__	High (>90% completeness, <5% contamination)	95.57	0.49	0	2083769	43.38	1	2083769	circular (c)	xHP1_coassembly_s2878_ctg003080c_2083769_c.fa	https://doi.org/10.6084/m9.figshare.28784762	NA	NA	NA	NA	N/A	N/A	N/A	N/A	N/A	N/A	N/A	N/A	N/A	N/A	d__Bacteria;p__Bacteroidota;c__Bacteroidia;o__Chitinophagales;f__UBA8649;g__UBA8649;s__	taxonomic novelty determined using RED	classification based on placement in class-level tree	N/A	96.29	11	0.98055	N/A	7	0	0	46	118	0
xHP1_long_read	xHP1_coassembly_s13565_ctg014494l_1592048_l	xHP1-LR-COASSEMBLY-BIN-s13565-L	d__Bacteria	p__Bacteroidota	c__Bacteroidia	o__Flavobacteriales	f__Flavobacteriaceae	g__UBA3478	s__UBA3478 sp002381155	d__Bacteria;p__Bacteroidota;c__Bacteroidia;o__Flavobacteriales;f__Flavobacteriaceae;g__UBA3478;s__UBA3478 sp002381155	High (>90% completeness, <5% contamination)	94.46	0	0	1592048	40.24	1	1592048	linear (l)	xHP1_coassembly_s13565_ctg014494l_1592048_l.fa	https://doi.org/10.6084/m9.figshare.28784762	NA	NA	NA	NA	GCA_002381155.1	95	d__Bacteria;p__Bacteroidota;c__Bacteroidia;o__Flavobacteriales;f__Flavobacteriaceae;g__UBA3478;s__UBA3478 sp002381155	95.01	0.854	GCA_002381155.1	95	d__Bacteria;p__Bacteroidota;c__Bacteroidia;o__Flavobacteriales;f__Flavobacteriaceae;g__UBA3478;s__UBA3478 sp002381155	95.01	0.854	d__Bacteria;p__Bacteroidota;c__Bacteroidia;o__Flavobacteriales;f__Flavobacteriaceae;g__UBA3478;s__	taxonomic classification defined by topology and ANI	topological placement and ANI have congruent species assignments	GCA_018623195.1, s__UBA3478 sp018623195, 95.0, 93.11, 0.881; GCA_024638165.1, s__UBA3478 sp024638165, 95.0, 90.9, 0.888; GCA_003045935.1, s__UBA3478 sp003045935, 95.0, 89.75, 0.775; GCA_018623655.1, s__UBA3478 sp018623655, 95.0, 84.47, 0.413	87.85	11	N/A	N/A	7	0	0	46	108	1
xHP1_long_read	xHP1_coassembly_s1833_ctg001954c_1761008_c	xHP1-LR-COASSEMBLY-BIN-s01833-C	d__Bacteria	p__Bacteroidota	c__Bacteroidia	o__Flavobacteriales	f__Flavobacteriaceae	g__UBA7446	s__	d__Bacteria;p__Bacteroidota;c__Bacteroidia;o__Flavobacteriales;f__Flavobacteriaceae;g__UBA7446;s__	High (>90% completeness, <5% contamination)	91.77	0	0	1761008	38.94	1	1761008	circular (c)	xHP1_coassembly_s1833_ctg001954c_1761008_c.fa	https://doi.org/10.6084/m9.figshare.28784762	NA	NA	NA	NA	N/A	N/A	N/A	N/A	N/A	N/A	N/A	N/A	N/A	N/A	d__Bacteria;p__Bacteroidota;c__Bacteroidia;o__Flavobacteriales;f__Flavobacteriaceae;g__UBA7446;s__	taxonomic classification fully defined by topology	classification based on placement in class-level tree	N/A	97.46	11	0.97138	N/A	7	0	0	46	119	0
xHP1_long_read	xHP1_coassembly_s7603_ctg008142l_2587338_l	xHP1-LR-COASSEMBLY-BIN-s07603-L	d__Bacteria	p__Planctomycetota	c__Phycisphaerae	o__Phycisphaerales	f__SM1A02	g__UBA8653	s__	d__Bacteria;p__Planctomycetota;c__Phycisphaerae;o__Phycisphaerales;f__SM1A02;g__UBA8653;s__	Medium (>70% completeness, <10% contamination)	100	7.39	0	2587338	57.21	1	2587338	linear (l)	xHP1_coassembly_s7603_ctg008142l_2587338_l.fa	https://doi.org/10.6084/m9.figshare.28784762	NA	NA	NA	NA	N/A	N/A	N/A	N/A	N/A	GCA_004213555.1	95	d__Bacteria;p__Planctomycetota;c__Phycisphaerae;o__Phycisphaerales;f__SM1A02;g__UBA8653;s__UBA8653 sp002862275	86.31	0.632	d__Bacteria;p__Planctomycetota;c__Phycisphaerae;o__Phycisphaerales;f__SM1A02;g__UBA8653;s__	taxonomic classification defined by topology and ANI	classification based on placement in class-level tree	GCA_937911845.1, s__UBA8653 sp937911845, 95.0, 87.98, 0.565; GCA_002168105.2, s__UBA8653 sp002168105, 95.0, 87.61, 0.698; GCA_002705085.1, s__UBA8653 sp002705085, 95.0, 85.11, 0.49	84.07	11	0.98974	Genome not assigned to closest species as it falls outside its pre-defined ANI radius	7	1	0	45	103	9
xHP1_long_read	xHP1_coassembly_s10535_ctg011274c_1746779_c	xHP1-LR-COASSEMBLY-BIN-s10535-C	d__Bacteria	p__Bacteroidota	c__Bacteroidia	o__Flavobacteriales	f__Flavobacteriaceae	g__UBA724	s__UBA724 sp002723075	d__Bacteria;p__Bacteroidota;c__Bacteroidia;o__Flavobacteriales;f__Flavobacteriaceae;g__UBA724;s__UBA724 sp002723075	Medium (>70% completeness, <10% contamination)	89.97	0.74	0	1746779	40.37	1	1746779	circular (c)	xHP1_coassembly_s10535_ctg011274c_1746779_c.fa	https://doi.org/10.6084/m9.figshare.28784762	NA	NA	NA	NA	GCA_002723075.1	95	d__Bacteria;p__Bacteroidota;c__Bacteroidia;o__Flavobacteriales;f__Flavobacteriaceae;g__UBA724;s__UBA724 sp002723075	96.76	0.833	GCA_002723075.1	95	d__Bacteria;p__Bacteroidota;c__Bacteroidia;o__Flavobacteriales;f__Flavobacteriaceae;g__UBA724;s__UBA724 sp002723075	96.76	0.833	d__Bacteria;p__Bacteroidota;c__Bacteroidia;o__Flavobacteriales;f__Flavobacteriaceae;g__UBA724;s__	taxonomic classification defined by topology and ANI	topological placement and ANI have congruent species assignments	GCA_022425505.1, s__UBA724 sp022425505, 95.0, 89.81, 0.763; GCA_002171575.2, s__UBA724 sp002171575, 95.0, 89.8, 0.795; GCA_029238125.1, s__UBA724 sp029238125, 95.0, 88.0, 0.7; GCA_029248885.1, s__UBA724 sp029248885, 95.0, 87.73, 0.655; GCA_902536935.1, s__UBA724 sp902536935, 95.0, 87.56, 0.638; GCA_902586905.1, s__UBA724 sp902586905, 95.0, 81.31, 0.249; GCA_902631125.1, s__UBA724 sp902631125, 95.…	96.56	11	N/A	N/A	7	0	0	46	118	0
xHP1_long_read	xHP1_coassembly_s882_ctg000931l_2117831_l	xHP1-LR-COASSEMBLY-BIN-s00882-L	d__Bacteria	p__Bacteroidota	c__Bacteroidia	o__Flavobacteriales	f__UA16	g__UA16	s__	d__Bacteria;p__Bacteroidota;c__Bacteroidia;o__Flavobacteriales;f__UA16;g__UA16;s__	Medium (>70% completeness, <10% contamination)	88.17	0	0	2117831	54.74	1	2117831	linear (l)	xHP1_coassembly_s882_ctg000931l_2117831_l.fa	https://doi.org/10.6084/m9.figshare.28784762	NA	NA	NA	NA	N/A	N/A	N/A	N/A	N/A	GCA_938074325.1	95	d__Bacteria;p__Bacteroidota;c__Bacteroidia;o__Flavobacteriales;f__UA16;g__UA16;s__UA16 sp938074325	94.94	0.803	d__Bacteria;p__Bacteroidota;c__Bacteroidia;o__Flavobacteriales;f__UA16;g__UA16;s__	taxonomic classification defined by topology and ANI	classification based on placement in class-level tree	GCA_938003665.1, s__UA16 sp938003665, 95.0, 84.88, 0.212; GCA_002863125.1, s__UA16 sp002863125, 95.0, 80.38, 0.176	85.34	11	0.99578	Genome not assigned to closest species as it falls outside its pre-defined ANI radius	7	0	0	46	104	0
xHP1_long_read	xHP1_coassembly_s1044_ctg001100c_2008791_c	xHP1-LR-COASSEMBLY-BIN-s01044-C	d__Archaea	p__Thermoplasmatota	c__Poseidoniia	o__Poseidoniales	f__Poseidoniaceae	g__MGIIa-L1	s__MGIIa-L1 sp011526375	d__Archaea;p__Thermoplasmatota;c__Poseidoniia;o__Poseidoniales;f__Poseidoniaceae;g__MGIIa-L1;s__MGIIa-L1 sp011526375	Medium (>70% completeness, <10% contamination)	87.33	0	0	2008791	42.45	1	2008791	circular (c)	xHP1_coassembly_s1044_ctg001100c_2008791_c.fa	https://doi.org/10.6084/m9.figshare.28784762	NA	NA	NA	NA	GCA_011526375.1	95	d__Archaea;p__Thermoplasmatota;c__Poseidoniia;o__Poseidoniales;f__Poseidoniaceae;g__MGIIa-L1;s__MGIIa-L1 sp011526375	96.64	0.884	GCA_011526375.1	95	d__Archaea;p__Thermoplasmatota;c__Poseidoniia;o__Poseidoniales;f__Poseidoniaceae;g__MGIIa-L1;s__MGIIa-L1 sp011526375	96.64	0.884	d__Archaea;p__Thermoplasmatota;c__Poseidoniia;o__Poseidoniales;f__Poseidoniaceae;g__MGIIa-L1;s__	taxonomic classification defined by topology and ANI	topological placement and ANI have congruent species assignments	GCA_937911345.1, s__MGIIa-L1 sp937911345, 95.0, 84.16, 0.421	87.67	11	N/A	N/A	44	0	0	9	24	1
xHP1_long_read	xHP1_coassembly_s793_ctg000835l_3136848_l	xHP1-LR-COASSEMBLY-BIN-s00793-L	d__Bacteria	p__Pseudomonadota	c__Alphaproteobacteria	o__Rhodobacterales	f__Rhodobacteraceae	g__HIMB11	s__	d__Bacteria;p__Pseudomonadota;c__Alphaproteobacteria;o__Rhodobacterales;f__Rhodobacteraceae;g__HIMB11;s__	Medium (>70% completeness, <10% contamination)	85.38	4.96	83.33	3136848	49.97	1	3136848	linear (l)	xHP1_coassembly_s793_ctg000835l_3136848_l.fa	https://doi.org/10.6084/m9.figshare.28784762	NA	NA	NA	NA	N/A	N/A	N/A	N/A	N/A	N/A	N/A	N/A	N/A	N/A	d__Bacteria;p__Pseudomonadota;c__Alphaproteobacteria;o__Rhodobacterales;f__Rhodobacteraceae;g__HIMB11;s__	taxonomic classification defined by topology and ANI	classification based on placement in class-level tree	GCA_000472185.1, s__HIMB11 sp000472185, 95.0, 94.14, 0.761; GCA_018222665.1, s__HIMB11 sp018222665, 95.0, 92.61, 0.706; GCA_017852835.1, s__HIMB11 sp003486095, 95.0, 92.37, 0.744; GCA_022424725.1, s__HIMB11 sp022424725, 95.0, 92.17, 0.767	80.62	11	0.99421	Genome not assigned to closest species as it falls outside its pre-defined ANI radius	7	0	0	46	98	6
xHP1_long_read	xHP1_coassembly_s152_ctg000155l_2419041_l	xHP1-LR-COASSEMBLY-BIN-s00152-L	d__Bacteria	p__Bacteroidota	c__Bacteroidia	o__Flavobacteriales	f__UA16	g__	s__	d__Bacteria;p__Bacteroidota;c__Bacteroidia;o__Flavobacteriales;f__UA16;g__;s__	Medium (>70% completeness, <10% contamination)	81.18	0	0	2419041	56.76	1	2419041	linear (l)	xHP1_coassembly_s152_ctg000155l_2419041_l.fa	https://doi.org/10.6084/m9.figshare.28784762	NA	NA	NA	NA	N/A	N/A	N/A	N/A	N/A	N/A	N/A	N/A	N/A	N/A	d__Bacteria;p__Bacteroidota;c__Bacteroidia;o__Flavobacteriales;f__UA16;g__;s__	taxonomic novelty determined using RED	classification based on placement in class-level tree	N/A	70.19	11	0.81252	N/A	2	0	0	51	86	0
xHP1_long_read	xHP1_coassembly_s3548_ctg003791l_2291056_l	xHP1-LR-COASSEMBLY-BIN-s03548-L	d__Bacteria	p__Pseudomonadota	c__Gammaproteobacteria	o__Pseudomonadales	f__Halieaceae	g__Luminiphilus	s__Luminiphilus sp002721785	d__Bacteria;p__Pseudomonadota;c__Gammaproteobacteria;o__Pseudomonadales;f__Halieaceae;g__Luminiphilus;s__Luminiphilus sp002721785	Medium (>70% completeness, <10% contamination)	78.73	0	0	2291056	57.45	1	2291056	linear (l)	xHP1_coassembly_s3548_ctg003791l_2291056_l.fa	https://doi.org/10.6084/m9.figshare.28784762	NA	NA	NA	NA	GCA_002721785.1	95	d__Bacteria;p__Pseudomonadota;c__Gammaproteobacteria;o__Pseudomonadales;f__Halieaceae;g__Luminiphilus;s__Luminiphilus sp002721785	95.43	0.792	GCA_002721785.1	95	d__Bacteria;p__Pseudomonadota;c__Gammaproteobacteria;o__Pseudomonadales;f__Halieaceae;g__Luminiphilus;s__Luminiphilus sp002721785	95.43	0.792	d__Bacteria;p__Pseudomonadota;c__Gammaproteobacteria;o__Pseudomonadales;f__Halieaceae;g__Luminiphilus;s__	taxonomic classification defined by topology and ANI	topological placement and ANI have congruent species assignments	GCA_902631395.1, s__Luminiphilus sp902631395, 95.0, 82.05, 0.231	90.86	11	N/A	N/A	7	0	0	46	110	0
xHP1_long_read	xHP1_coassembly_s107_ctg000108l_1409832_l	xHP1-LR-COASSEMBLY-BIN-s00107-L	d__Bacteria	p__Bacteroidota	c__Bacteroidia	o__Flavobacteriales	f__Flavobacteriaceae	g__RFYP01	s__RFYP01 sp011526365	d__Bacteria;p__Bacteroidota;c__Bacteroidia;o__Flavobacteriales;f__Flavobacteriaceae;g__RFYP01;s__RFYP01 sp011526365	Medium (>70% completeness, <10% contamination)	78.68	0	0	1409832	42.11	1	1409832	linear (l)	xHP1_coassembly_s107_ctg000108l_1409832_l.fa	https://doi.org/10.6084/m9.figshare.28784762	NA	NA	NA	NA	GCA_011526365.1	95	d__Bacteria;p__Bacteroidota;c__Bacteroidia;o__Flavobacteriales;f__Flavobacteriaceae;g__RFYP01;s__RFYP01 sp011526365	97.6	0.873	GCA_011526365.1	95	d__Bacteria;p__Bacteroidota;c__Bacteroidia;o__Flavobacteriales;f__Flavobacteriaceae;g__RFYP01;s__RFYP01 sp011526365	97.6	0.873	d__Bacteria;p__Bacteroidota;c__Bacteroidia;o__Flavobacteriales;f__Flavobacteriaceae;g__RFYP01;s__	taxonomic classification defined by topology and ANI	topological placement and ANI have congruent species assignments	N/A	80.99	11	N/A	N/A	7	0	0	46	99	0
xHP1_long_read	xHP1_coassembly_s9410_ctg010063l_1010559_l	xHP1-LR-COASSEMBLY-BIN-s09410-L	d__Bacteria	p__Actinomycetota	c__Acidimicrobiia	o__Actinomarinales	f__Actinomarinaceae	g__Actinomarina	s__Actinomarina sp902635945	d__Bacteria;p__Actinomycetota;c__Acidimicrobiia;o__Actinomarinales;f__Actinomarinaceae;g__Actinomarina;s__Actinomarina sp902635945	Medium (>70% completeness, <10% contamination)	77.78	0.43	0	1010559	33.17	1	1010559	linear (l)	xHP1_coassembly_s9410_ctg010063l_1010559_l.fa	https://doi.org/10.6084/m9.figshare.28784762	NA	NA	NA	NA	GCA_902635945.1	95	d__Bacteria;p__Actinomycetota;c__Acidimicrobiia;o__Actinomarinales;f__Actinomarinaceae;g__Actinomarina;s__Actinomarina sp902635945	95.21	0.785	GCA_902635945.1	95	d__Bacteria;p__Actinomycetota;c__Acidimicrobiia;o__Actinomarinales;f__Actinomarinaceae;g__Actinomarina;s__Actinomarina sp902635945	95.21	0.785	d__Bacteria;p__Actinomycetota;c__Acidimicrobiia;o__Actinomarinales;f__Actinomarinaceae;g__Actinomarina;s__	taxonomic classification defined by topology and ANI	topological placement and ANI have congruent species assignments	GCA_902580215.1, s__Actinomarina sp902580215, 95.0, 94.83, 0.803; GCA_004213405.1, s__Actinomarina sp004213405, 95.0, 94.45, 0.855; GCA_902582695.1, s__Actinomarina sp902582695, 95.0, 93.9, 0.745; GCA_902593475.1, s__Actinomarina sp902593475, 95.0, 93.86, 0.762; GCA_902599555.1, s__Actinomarina sp902599555, 95.0, 93.86, 0.753; GCA_016777845.1, s__Actinomarina sp016777845, 95.0, 91.71, 0.817; GCA_…	80.1	11	N/A	N/A	6	0	0	47	99	1
xHP1_long_read	xHP1_coassembly_s16566_ctg017786c_1045277_c	xHP1-LR-COASSEMBLY-BIN-s16566-C	d__Bacteria	p__Pseudomonadota	c__Gammaproteobacteria	o__SAR86	f__TMED112	g__TMED112	s__TMED112 sp902535365	d__Bacteria;p__Pseudomonadota;c__Gammaproteobacteria;o__SAR86;f__TMED112;g__TMED112;s__TMED112 sp902535365	Medium (>70% completeness, <10% contamination)	77.25	0	0	1045277	35.83	1	1045277	circular (c)	xHP1_coassembly_s16566_ctg017786c_1045277_c.fa	https://doi.org/10.6084/m9.figshare.28784762	NA	NA	NA	NA	GCA_902535365.1	95	d__Bacteria;p__Pseudomonadota;c__Gammaproteobacteria;o__SAR86;f__TMED112;g__TMED112;s__TMED112 sp902535365	95.36	0.916	GCA_902535365.1	95	d__Bacteria;p__Pseudomonadota;c__Gammaproteobacteria;o__SAR86;f__TMED112;g__TMED112;s__TMED112 sp902535365	95.36	0.916	d__Bacteria;p__Pseudomonadota;c__Gammaproteobacteria;o__SAR86;f__TMED112;g__TMED112;s__	taxonomic classification defined by topology and ANI	topological placement and ANI have congruent species assignments	GCA_902579195.1, s__TMED112 sp902579195, 95.0, 93.89, 0.888	86.55	11	N/A	N/A	6	0	0	47	107	0
xHP1_long_read	xHP1_coassembly_s13849_ctg014813l_1065560_l	xHP1-LR-COASSEMBLY-BIN-s13849-L	d__Bacteria	p__Pseudomonadota	c__Gammaproteobacteria	o__SAR86	f__TMED112	g__TMED112	s__	d__Bacteria;p__Pseudomonadota;c__Gammaproteobacteria;o__SAR86;f__TMED112;g__TMED112;s__	Medium (>70% completeness, <10% contamination)	76.53	0	0	1065560	36.49	1	1065560	linear (l)	xHP1_coassembly_s13849_ctg014813l_1065560_l.fa	https://doi.org/10.6084/m9.figshare.28784762	NA	NA	NA	NA	N/A	N/A	N/A	N/A	N/A	GCA_003331605.1	95	d__Bacteria;p__Pseudomonadota;c__Gammaproteobacteria;o__SAR86;f__TMED112;g__TMED112;s__TMED112 sp003331605	93.45	0.924	d__Bacteria;p__Pseudomonadota;c__Gammaproteobacteria;o__SAR86;f__TMED112;g__TMED112;s__	taxonomic classification defined by topology and ANI	classification based on placement in class-level tree	GCA_016779525.1, s__TMED112 sp016779525, 95.0, 90.56, 0.778	85.72	11	0.99124	Genome not assigned to closest species as it falls outside its pre-defined ANI radius	6	0	0	47	107	0
xHP1_long_read	xHP1_coassembly_s189_ctg000196l_1668286_l	xHP1-LR-COASSEMBLY-BIN-s00189-L	d__Bacteria	p__Cyanobacteriota	c__Cyanobacteriia	o__PCC-6307	f__Cyanobiaceae	g__Parasynechococcus	s__	d__Bacteria;p__Cyanobacteriota;c__Cyanobacteriia;o__PCC-6307;f__Cyanobiaceae;g__Parasynechococcus;s__	Medium (>70% completeness, <10% contamination)	73.64	0	0	1668286	60.44	1	1668286	linear (l)	xHP1_coassembly_s189_ctg000196l_1668286_l.fa	https://doi.org/10.6084/m9.figshare.28784762	NA	NA	NA	NA	N/A	N/A	N/A	N/A	N/A	GCF_014279895.1	95	d__Bacteria;p__Cyanobacteriota;c__Cyanobacteriia;o__PCC-6307;f__Cyanobiaceae;g__Parasynechococcus;s__Parasynechococcus sp002724845	94.98	0.812	d__Bacteria;p__Cyanobacteriota;c__Cyanobacteriia;o__PCC-6307;f__Cyanobiaceae;g__Parasynechococcus;s__	taxonomic classification defined by topology and ANI	classification based on placement in class-level tree	GCA_913057985.1, s__Parasynechococcus sp913057985, 95.0, 93.9, 0.776; GCF_000161795.2, s__Parasynechococcus sp000161795, 95.0, 92.98, 0.787; GCF_014280075.1, s__Parasynechococcus sp014280075, 95.0, 91.68, 0.783; GCF_000012625.1, s__Parasynechococcus sp000012625, 95.0, 91.04, 0.774; GCF_020514235.1, s__Parasynechococcus sp013911515, 95.0, 90.53, 0.766; GCF_020514115.1, s__Parasynechococcus sp02051…	61.73	11	0.99317	Genome not assigned to closest species as it falls outside its pre-defined ANI radius	3	0	0	50	76	1
xHP1_long_read	xHP1_coassembly_s44_ctg000355l_1762530_l	xHP1-LR-COASSEMBLY-BIN-s00044-L	d__Bacteria	p__Bacteroidota	c__Bacteroidia	o__Flavobacteriales	f__Flavobacteriaceae	g__Arcticimaribacter	s__	d__Bacteria;p__Bacteroidota;c__Bacteroidia;o__Flavobacteriales;f__Flavobacteriaceae;g__Arcticimaribacter;s__	Medium (>70% completeness, <10% contamination)	73.3	0	0	1762530	40.77	1	1762530	linear (l)	xHP1_coassembly_s44_ctg000355l_1762530_l.fa	https://doi.org/10.6084/m9.figshare.28784762	NA	NA	NA	NA	N/A	N/A	N/A	N/A	N/A	N/A	N/A	N/A	N/A	N/A	d__Bacteria;p__Bacteroidota;c__Bacteroidia;o__Flavobacteriales;f__Flavobacteriaceae;g__Arcticimaribacter;s__	taxonomic classification fully defined by topology	classification based on placement in class-level tree	N/A	80.38	11	0.94715	N/A	4	0	0	49	98	0
xHP1_long_read	xHP1_coassembly_s1893_ctg002019l_1470980_l	xHP1-LR-COASSEMBLY-BIN-s01893-L	d__Bacteria	p__Bacteroidota	c__Bacteroidia	o__Flavobacteriales	f__UA16	g__UBA11663	s__UBA11663 sp938084585	d__Bacteria;p__Bacteroidota;c__Bacteroidia;o__Flavobacteriales;f__UA16;g__UBA11663;s__UBA11663 sp938084585	Medium (>70% completeness, <10% contamination)	70.16	0	0	1470980	60.15	1	1470980	linear (l)	xHP1_coassembly_s1893_ctg002019l_1470980_l.fa	https://doi.org/10.6084/m9.figshare.28784762	NA	NA	NA	NA	GCA_938084585.1	95	d__Bacteria;p__Bacteroidota;c__Bacteroidia;o__Flavobacteriales;f__UA16;g__UBA11663;s__UBA11663 sp938084585	95.62	0.789	GCA_938084585.1	95	d__Bacteria;p__Bacteroidota;c__Bacteroidia;o__Flavobacteriales;f__UA16;g__UBA11663;s__UBA11663 sp938084585	95.62	0.789	d__Bacteria;p__Bacteroidota;c__Bacteroidia;o__Flavobacteriales;f__UA16;g__UBA11663;s__	taxonomic classification defined by topology and ANI	topological placement and ANI have congruent species assignments	GCA_002729115.1, s__UBA11663 sp002729115, 95.0, 91.28, 0.636; GCA_913041065.1, s__UBA11663 sp913041065, 95.0, 89.54, 0.639; GCA_002469765.1, s__UBA11663 sp002469765, 95.0, 86.85, 0.555	76.5	11	N/A	N/A	6	0	0	47	94	0
[truncated: 12 more columns]

## Sheet: Mapping Data
Read recruitment statistics for station-specific short-read (SR) and long-read (LR) metagenomic coassmeblies. Reads from short-read metagenomes (MGX), long-read metagenomes (HMW), and metatranscriptomes (MTX) were recruited to each of the coassemblies. The read recruitment of the long-read metagenomes was evaluated by length as reads can be split and mapped multiple times. Mean percent length of …
			MGX					MGX				HMW			HMW				MTX					MTX
			HP1					STO1				xHP1			STO1				HP1					STO1
Station-specific co-assembly	n	mean count of reads mapped	SD count of reads mapped	mean percent of reads mapped	SD percent of reads mapped	n	mean count of reads mapped	SD count of reads mapped	mean percent of reads mapped	SD percent of reads mapped	n	mean length of reads mapped	mean percent length of reads mapped	n	mean length of reads mapped	mean percent of the total length of library mapped	n	mean count of reads mapped	SD count of reads mapped	mean percent of reads mapped	SD percent of reads mapped	n	mean count of reads mapped	SD count of reads mapped	mean percent of reads mapped	SD percent of reads mapped
xHP1-SR-COASSEMBLY	34	4.88436e+07	3.26466e+07	81.8664	5.40419	35	2.06667e+07	8.77252e+06	33.0673	14.7119	4	10616479498	73.1272	4	6648445423	43.1729	29	4.47369e+07	8.45083e+06	60.1035	7.07733	30	12996562	7.80228e+06	18.4346	9.65866
STO1-SR-COASSEMBLY	34	4.03706e+07	2.55058e+07	68.416	6.85642	35	5.11593e+07	18765433	78.273	4.74885	4	9267405321	63.5627	4	10261755547	65.087	29	3.55707e+07	7.2011e+06	47.8477	7.02064	30	2.69407e+07	6.53558e+06	38.8167	6.75126
xHP1-LR-COASSEMBLY	34	4.3908e+07	2.86371e+07	74.0041	6.43576	35	2.64217e+07	8.76259e+06	41.4397	10.669	4	9858028001	74.5927	4	7024072583	49.733	29	4.07101e+07	8.247e+06	54.6603	7.40079	30	1.58047e+07	6.84728e+06	22.5538	8.05107
STO1-LR-COASSEMBLY	34	3.69462e+07	2.31038e+07	62.7735	7.13105	35	4.38568e+07	1.54843e+07	67.3214	4.99906	4	8377285719	63.2264	4	8729138941	61.093	29	3.29379e+07	7.23654e+06	44.2402	7.16057	30	2.29623e+07	6.12391e+06	33.026	6.47151

## Sheet: Taxonomic_profiling
Mean relative abundances of classes across stations and sequence types. When class rankings are not available, the next lowest taxonomic rank is given. Note, that for short-read metagenomes (MGX) and metatranscriptomes (MTX) NCBI taxonomy from the nr_euk database is used and for transfer RNA transcripts (TRNA) the GTDB taxonomy is used. To integrate across these two taxonomic schemes and highligh…
			HP1					STO1
			n	% Total community		% Community defined below domain		n	% Total community		% Community defined below domain
Sequence Type	taxon_name	Classes >1% mean abundance of the total community in at least one sequencing type/ taxonomy used in figure		mean	sd	mean	sd		mean	sd	mean	sd
MGX	unclassified	NA	32	38.4	2.7	NA	NA	33	34.9	4.1	NA	NA
MGX	cannot be assigned to a (non-viral) class	NA	32	15	2.6	NA	NA	33	10	1.5	NA	NA
MGX	Viruses	NA	32	0.8	0.3	NA	NA	33	1.6	0.4	NA	NA
MGX	cellular organisms;Bacteria;Pseudomonadota;Alphaproteobacteria;	Yes/ Alphaproteobacteria	32	19.6	1.8	42.9	4.2	33	25.6	2.7	47.9	4.6
MGX	cellular organisms;Bacteria;Terrabacteria group;Cyanobacteriota/Melainabacteria group;Cyanobacteriota;Cyanophyceae;	Yes/ Cyanophyceae	32	5.1	3.4	10.9	6.7	33	14.5	4.6	26.7	7.4
MGX	cellular organisms;Bacteria;FCB group;Bacteroidota/Chlorobiota group;Bacteroidota;Flavobacteriia;	Yes/ Flavobacteriia%	32	7.1	1.6	15.7	4	33	4.2	0.8	8	2.1
MGX	cellular organisms;Bacteria;Pseudomonadota;Gammaproteobacteria;	Yes/ Gammaproteobacteria	32	6.8	1.6	14.9	3.5	33	4.9	0.9	9.1	1.4
MGX	cellular organisms;Eukaryota;Viridiplantae;Chlorophyta;Mamiellophyceae;	Yes/ Mamiellophyceae*	32	2.2	0.9	4.9	2	33	0.6	0.8	1.3	1.8
MGX	cellular organisms;Archaea;Candidatus Thermoplasmatota;Candidatus Poseidoniia;	Yes/ Poseidoniia	32	0.8	0.2	1.7	0.5	33	1.1	0.6	2.1	1.3
MGX	cellular organisms;Bacteria;Pseudomonadota;Betaproteobacteria;	Yes/ Betaproteobacteria^	32	1	0.2	2.3	0.6	33	0.3	0.1	0.5	0.1
MGX	cellular organisms;Bacteria;Terrabacteria group;Actinomycetota;Actinomycetes;	NA	32	0.4	0.1	0.8	0.2	33	0.5	0.1	1	0.2
MGX	cellular organisms;Eukaryota;Sar;Stramenopiles;Ochrophyta;Bacillariophyta;Coscinodiscophyceae;	NA	32	0.4	0.2	0.9	0.4	33	0	0	0.1	0.1
MGX	cellular organisms;Eukaryota;Sar;Stramenopiles;Ochrophyta;Bacillariophyta;Bacillariophyceae;	NA	32	0.1	0	0.2	0.1	33	0.1	0	0.2	0.1
MGX	cellular organisms;Bacteria;PVC group;Planctomycetota;Planctomycetia;	NA	32	0.3	0.1	0.6	0.2	33	0.1	0	0.1	0
MGX	cellular organisms;Bacteria;FCB group;Bacteroidota/Chlorobiota group;Bacteroidota;Cytophagia;	NA	32	0.2	0	0.5	0.1	33	0.3	0.1	0.5	0.1
MGX	cellular organisms;Bacteria;PVC group;Verrucomicrobiota;Verrucomicrobiia;	NA	32	0.2	0.1	0.4	0.1	33	0.1	0	0.1	0
MGX	cellular organisms;Bacteria;Myxococcota;Myxococcia;	NA	32	0.1	0	0.2	0	33	0.2	0	0.3	0.1
MGX	cellular organisms;Bacteria;Terrabacteria group;Actinomycetota;Acidimicrobiia;	NA	32	0.2	0	0.3	0.1	33	0.1	0	0.3	0
MGX	cellular organisms;Eukaryota;Sar;Stramenopiles;Ochrophyta;Pelagophyceae;	NA	32	0	0	0	0	33	0.1	0	0.1	0.1
MGX	cellular organisms;Bacteria;Bdellovibrionota;Bacteriovoracia;	NA	32	0	0	0	0	33	0	0	0	0
MGX	cellular organisms;Bacteria;PVC group;Verrucomicrobiota;Opitutia;	NA	32	0.1	0	0.1	0	33	0.1	0	0.2	0.1
MGX	cellular organisms;Bacteria;PVC group;Planctomycetota;Phycisphaerae;	NA	32	0.1	0	0.2	0.1	33	0.1	0	0.2	0.1
MGX	cellular organisms;Eukaryota;Sar;Alveolata;Dinophyceae;	NA	32	0	0	0.1	0	33	0	0	0.1	0
MGX	cellular organisms;Bacteria;FCB group;Bacteroidota/Chlorobiota group;Bacteroidota;Bacteroidia;	NA	32	0.1	0	0.2	0.1	33	0	0	0.1	0
MGX	cellular organisms;Bacteria;FCB group;Bacteroidota/Chlorobiota group;Bacteroidota;Saprospiria;	NA	32	0.1	0	0.2	0	33	0	0	0.1	0
MGX	cellular organisms;Bacteria;Terrabacteria group;Bacillota;Bacilli;	NA	32	0.1	0	0.1	0	33	0	0	0.1	0
MGX	cellular organisms;Bacteria;Terrabacteria group;Bacillota;Clostridia;	NA	32	0	0	0.1	0	33	0	0	0.1	0
MGX	cellular organisms;Bacteria;FCB group;Bacteroidota/Chlorobiota group;Bacteroidota;Sphingobacteriia;	NA	32	0.1	0	0.2	0	33	0	0	0.1	0
MGX	cellular organisms;Eukaryota;Cryptophyceae;	NA	32	0	0	0.1	0	33	0	0	0	0
MGX	cellular organisms;Archaea;Candidatus Thermoplasmatota;Thermoplasmata;	NA	32	0	0	0	0	33	0.1	0	0.1	0
MGX	cellular organisms;Eukaryota;Sar;Stramenopiles;Ochrophyta;Bolidophyceae;	NA	32	0	0	0	0	33	0	0	0	0
MGX	cellular organisms;Bacteria;Thermodesulfobacteriota;Candidatus Dadabacteria;	NA	32	0	0	0	0	33	0	0	0.1	0
MGX	cellular organisms;Bacteria;FCB group;Bacteroidota/Chlorobiota group;Bacteroidota;Chitinophagia;	NA	32	0	0	0.1	0	33	0	0	0	0
MGX	cellular organisms;Eukaryota;Sar;Alveolata;Ciliophora;Intramacronucleata;Spirotrichea;	NA	32	0	0	0	0	33	0	0	0	0
MGX	cellular organisms;Eukaryota;Viridiplantae;Chlorophyta;core chlorophytes;Trebouxiophyceae;	NA	32	0	0	0.1	0	33	0	0	0	0
MGX	cellular organisms;Eukaryota;Viridiplantae;Chlorophyta;core chlorophytes;Chlorophyceae;	NA	32	0	0	0	0	33	0	0	0	0
MGX	cellular organisms;Bacteria;Campylobacterota;Epsilonproteobacteria;	NA	32	0	0	0.1	0	33	0	0	0	0
MGX	cellular organisms;Bacteria;Terrabacteria group;Deinococcota;Deinococci;	NA	32	0	0	0	0	33	0	0	0	0
MGX	cellular organisms;Bacteria;Thermodesulfobacteriota;Desulfobacteria;	NA	32	0	0	0.1	0	33	0	0	0	0
MGX	cellular organisms;Bacteria;Terrabacteria group;Mycoplasmatota;Candidatus Izimaplasma;	NA	32	0	0	0	0	33	0	0	0	0
MGX	cellular organisms;Bacteria;delta/epsilon subdivisions;Deltaproteobacteria;	NA	32	0	0	0	0	33	0	0	0	0
MGX	cellular organisms;Bacteria;Bdellovibrionota;Bdellovibrionia;	NA	32	0	0	0	0	33	0	0	0	0
MGX	cellular organisms;Eukaryota;Opisthokonta;Fungi;Dikarya;Basidiomycota;Ustilaginomycotina;Malasseziomycetes;	NA	32	0	0	0	0	33	0	0	0	0
MGX	cellular organisms;Eukaryota;Viridiplantae;Chlorophyta;Chloropicophyceae;	NA	32	0	0	0	0	33	0	0	0	0
MGX	cellular organisms;Eukaryota;Sar;Stramenopiles;Ochrophyta;Synurophyceae;	NA	32	0	0	0	0	33	0	0	0	0
MGX	cellular organisms;Eukaryota;Opisthokonta;Fungi;Dikarya;Ascomycota;saccharomyceta;Saccharomycotina;Saccharomycetes;	NA	32	0	0	0	0	33	0	0	0	0
MGX	cellular organisms;Eukaryota;Opisthokonta;Fungi;Fungi incertae sedis;Chytridiomycota;Chytridiomycota incertae sedis;Chytridiomycetes;	NA	32	0	0	0	0	33	0	0	0	0
MGX	cellular organisms;Eukaryota;Opisthokonta;Fungi;Dikarya;Basidiomycota;Agaricomycotina;Agaricomycetes;	NA	32	0	0	0	0	33	0	0	0	0
MGX	cellular organisms;Bacteria;Terrabacteria group;Chloroflexota;Dehalococcoidia;	NA	32	0	0	0	0	33	0	0	0	0
MGX	cellular organisms;Eukaryota;Viridiplantae;Chlorophyta;Pyramimonadophyceae;	NA	32	0	0	0	0	33	0	0	0	0
MGX	cellular organisms;Bacteria;PVC group;Kiritimatiellota;Kiritimatiellia;	NA	32	0	0	0	0	33	0	0	0	0
MGX	cellular organisms;Bacteria;Spirochaetota;Spirochaetia;	NA	32	0	0	0	0	33	0	0	0	0
MGX	cellular organisms;Bacteria;FCB group;Bacteroidota/Chlorobiota group;Balneolota;Balneolia;	NA	32	0	0	0	0	33	0	0	0	0
MGX	cellular organisms;Eukaryota;Opisthokonta;Fungi;Dikarya;Ascomycota;saccharomyceta;Pezizomycotina;leotiomyceta;dothideomyceta;Dothideomycetes;	NA	32	0	0	0	0	33	0	0	0	0
MGX	cellular organisms;Archaea;TACK group;Nitrososphaerota;Nitrososphaeria;	NA	32	0	0	0	0	33	0	0	0	0
MGX	cellular organisms;Bacteria;Thermodesulfobacteriota;Desulfovibrionia;	NA	32	0	0	0	0	33	0	0	0	0
MGX	cellular organisms;Bacteria;Thermodesulfobacteriota;Desulfobulbia;	NA	32	0	0	0	0	33	0	0	0	0
MGX	cellular organisms;Eukaryota;Sar;Alveolata;Apicomplexa;Aconoidasida;	NA	32	0	0	0	0	33	0	0	0	0
MGX	cellular organisms;Eukaryota;Opisthokonta;Fungi;Dikarya;Ascomycota;saccharomyceta;Pezizomycotina;leotiomyceta;sordariomyceta;Sordariomycetes;	NA	32	0	0	0	0	33	0	0	0	0
MGX	cellular organisms;Bacteria;Thermodesulfobacteriota;Desulfuromonadia;	NA	32	0	0	0	0	33	0	0	0	0
MGX	cellular organisms;Eukaryota;Sar;Stramenopiles;Bigyra;	NA	32	0	0	0	0	33	0	0	0	0
MGX	cellular organisms;Eukaryota;Opisthokonta;Fungi;Dikarya;Ascomycota;saccharomyceta;Pezizomycotina;leotiomyceta;sordariomyceta;Leotiomycetes;	NA	32	0	0	0	0	33	0	0	0	0
MGX	cellular organisms;Bacteria;PVC group;Chlamydiota;Chlamydiia;	NA	32	0	0	0	0	33	0	0	0	0
MGX	cellular organisms;Bacteria;Terrabacteria group;Cyanobacteriota/Melainabacteria group;Candidatus Margulisiibacteriota;Candidatus Marinamargulisbacteria;	NA	32	0	0	0	0	33	0	0	0	0
MGX	cellular organisms;Eukaryota;Opisthokonta;Fungi;Fungi incertae sedis;Mucoromycota;Mucoromycotina;Mucoromycetes;	NA	32	0	0	0	0	33	0	0	0	0
MGX	cellular organisms;Eukaryota;Sar;Alveolata;Ciliophora;Intramacronucleata;Oligohymenophorea;	NA	32	0	0	0	0	33	0	0	0	0
MGX	cellular organisms;Eukaryota;Opisthokonta;Choanoflagellata;	NA	32	0	0	0	0	33	0	0	0	0
MGX	cellular organisms;Bacteria;FCB group;Gemmatimonadota;Gemmatimonadia;	NA	32	0	0	0	0	33	0	0	0	0
MGX	cellular organisms;Bacteria;Terrabacteria group;Bacillota;Negativicutes;	NA	32	0	0	0	0	33	0	0	0	0
MGX	cellular organisms;Eukaryota;Sar;Stramenopiles;Ochrophyta;Bacillariophyta;Fragilariophyceae;	NA	32	0	0	0	0	33	0	0	0	0
MGX	cellular organisms;Bacteria;Nitrospirota;Nitrospiria;	NA	32	0	0	0	0	33	0	0	0	0
MGX	cellular organisms;Bacteria;FCB group;Bacteroidota/Chlorobiota group;Rhodothermota;Rhodothermia;	NA	32	0	0	0	0	33	0	0	0	0
MGX	cellular organisms;Bacteria;Acidobacteriota;Blastocatellia;	NA	32	0	0	0	0	33	0	0	0	0
MGX	cellular organisms;Bacteria;Terrabacteria group;Chloroflexota;Anaerolineae;	NA	32	0	0	0	0	33	0	0	0	0
MGX	cellular organisms;Eukaryota;Sar;Stramenopiles;Ochrophyta;PX clade;Phaeophyceae;	NA	32	0	0	0	0	33	0	0	0	0
MGX	cellular organisms;Bacteria;Bdellovibrionota;Oligoflexia;	NA	32	0	0	0	0	33	0	0	0	0
MGX	cellular organisms;Eukaryota;Viridiplantae;Chlorophyta;Ulvophyceae;	NA	32	0	0	0	0	33	0	0	0	0
MGX	cellular organisms;Eukaryota;Opisthokonta;Fungi;Dikarya;Ascomycota;saccharomyceta;Pezizomycotina;leotiomyceta;Eurotiomycetes;	NA	32	0	0	0	0	33	0	0	0	0
MGX	cellular organisms;Bacteria;FCB group;Bacteroidota/Chlorobiota group;Ignavibacteriota;Ignavibacteria;	NA	32	0	0	0	0	33	0	0	0	0
MGX	cellular organisms;Eukaryota;Rhodophyta;Florideophyceae;	NA	32	0	0	0	0	33	0	0	0	0
MGX	cellular organisms;Bacteria;Terrabacteria group;Bacillota;Tissierellia;	NA	32	0	0	0	0	33	0	0	0	0
MGX	cellular organisms;Eukaryota;Opisthokonta;Fungi;Fungi incertae sedis;Mucoromycota;Glomeromycotina;Glomeromycetes;	NA	32	0	0	0	0	33	0	0	0	0
MGX	cellular organisms;Eukaryota;Sar;Stramenopiles;Ochrophyta;PX clade;Xanthophyceae;	NA	32	0	0	0	0	33	0	0	0	0
MGX	cellular organisms;Eukaryota;Sar;Stramenopiles;Ochrophyta;Eustigmatophyceae;	NA	32	0	0	0	0	33	0	0	0	0
MGX	cellular organisms;Bacteria;Acidobacteriota;Terriglobia;	NA	32	0	0	0	0	33	0	0	0	0
MGX	cellular organisms;Eukaryota;Sar;Stramenopiles;Ochrophyta;Dictyochophyceae;	NA	32	0	0	0	0	33	0	0	0	0
MGX	cellular organisms;Eukaryota;Sar;Stramenopiles;Ochrophyta;Bacillariophyta;Mediophyceae;	NA	32	0	0	0	0	33	0	0	0	0
MGX	cellular organisms;Eukaryota;Rhodophyta;Bangiophyceae;	NA	32	0	0	0	0	33	0	0	0	0
MGX	cellular organisms;Eukaryota;Opisthokonta;Fungi;Dikarya;Basidiomycota;Agaricomycotina;Tremellomycetes;	NA	32	0	0	0	0	33	0	0	0	0
MGX	cellular organisms;Bacteria;PVC group;Lentisphaerota;Lentisphaeria;	NA	32	0	0	0	0	33	0	0	0	0
MGX	cellular organisms;Eukaryota;Sar;Alveolata;Apicomplexa;Conoidasida;	NA	32	0	0	0	0	33	0	0	0	0
MGX	cellular organisms;Archaea;Euryarchaeota;Stenosarchaea group;Methanomicrobia;	NA	32	0	0	0	0	33	0	0	0	0
MGX	cellular organisms;Eukaryota;Amoebozoa;Evosea;Eumycetozoa;	NA	32	0	0	0	0	33	0	0	0	0
MGX	cellular organisms;Eukaryota;Discoba;Euglenozoa;Kinetoplastea;	NA	32	0	0	0	0	33	0	0	0	0
MGX	cellular organisms;Eukaryota;Sar;Alveolata;Ciliophora;Postciliodesmatophora;Heterotrichea;	NA	32	0	0	0	0	33	0	0	0	0
MGX	cellular organisms;Bacteria;Pseudomonadota;Zetaproteobacteria;	NA	32	0	0	0	0	33	0	0	0	0
MGX	cellular organisms;Eukaryota;Viridiplantae;Chlorophyta;Pedinophyceae;	NA	32	0	0	0	0	33	0	0	0	0
MGX	cellular organisms;Eukaryota;Opisthokonta;Fungi;Fungi incertae sedis;Mucoromycota;Mortierellomycotina;Mortierellomycetes;	NA	32	0	0	0	0	33	0	0	0	0
MGX	cellular organisms;Eukaryota;Opisthokonta;Fungi;Fungi incertae sedis;Zoopagomycota;Kickxellomycotina;Kickxellomycetes;	NA	32	0	0	0	0	33	0	0	0	0
MGX	cellular organisms;Bacteria;Acidobacteriota;Holophagae;	NA	32	0	0	0	0	33	0	0	0	0
MGX	cellular organisms;Bacteria;Fusobacteriota;Fusobacteriia;	NA	32	0	0	0	0	33	0	0	0	0
MGX	cellular organisms;Bacteria;Pseudomonadota;Acidithiobacillia;	NA	32	0	0	0	0	33	0	0	0	0
MGX	cellular organisms;Eukaryota;Discoba;Euglenozoa;Diplonemea;	NA	32	0	0	0	0	33	0	0	0	0
MGX	cellular organisms;Bacteria;FCB group;Bacteroidota/Chlorobiota group;Chlorobiota;Chlorobiia;	NA	32	0	0	0	0	33	0	0	0	0
MGX	cellular organisms;Eukaryota;Sar;Rhizaria;Cercozoa;Chlorarachniophyceae;	NA	32	0	0	0	0	33	0	0	0	0
MGX	cellular organisms;Bacteria;Terrabacteria group;Mycoplasmatota;Mollicutes;	NA	32	0	0	0	0	33	0	0	0	0
MGX	cellular organisms;Archaea;Euryarchaeota;Stenosarchaea group;Halobacteria;	NA	32	0	0	0	0	33	0	0	0	0
MGX	cellular organisms;Bacteria;Terrabacteria group;Actinomycetota;Thermoleophilia;	NA	32	0	0	0	0	33	0	0	0	0
MGX	cellular organisms;Bacteria;Terrabacteria group;Actinomycetota;Coriobacteriia;	NA	32	0	0	0	0	33	0	0	0	0
MGX	cellular organisms;Bacteria;Terrabacteria group;Chloroflexota;Chloroflexia;	NA	32	0	0	0	0	33	0	0	0	0
MGX	cellular organisms;Eukaryota;Opisthokonta;Fungi;Dikarya;Ascomycota;saccharomyceta;Pezizomycotina;Pezizomycetes;	NA	32	0	0	0	0	33	0	0	0	0
MGX	cellular organisms;Bacteria;Deferribacterota;Deferribacteres;	NA	32	0	0	0	0	33	0	0	0	0
MGX	cellular organisms;Bacteria;Nitrospinae/Tectomicrobia group;Nitrospinota;Nitrospinia;	NA	32	0	0	0	0	33	0	0	0	0
MGX	cellular organisms;Bacteria;Terrabacteria group;Bacillota;Erysipelotrichia;	NA	32	0	0	0	0	33	0	0	0	0
MGX	cellular organisms;Bacteria;Aquificota;Aquificia;	NA	32	0	0	0	0	33	0	0	0	0
MGX	cellular organisms;Eukaryota;Opisthokonta;Fungi;Fungi incertae sedis;Blastocladiomycota;Blastocladiomycetes;	NA	32	0	0	0	0	33	0	0	0	0
MGX	cellular organisms;Eukaryota;Discoba;Euglenozoa;Euglenida;	NA	32	0	0	0	0	33	0	0	0	0
MGX	cellular organisms;Bacteria;Thermodesulfobacteriota;Syntrophobacteria;	NA	32	0	0	0	0	33	0	0	0	0
MGX	cellular organisms;Bacteria;Thermotogota;Thermotogae;	NA	32	0	0	0	0	33	0	0	0	0
MGX	cellular organisms;Eukaryota;Viridiplantae;Chlorophyta;core chlorophytes;Chlorodendrophyceae;	NA	32	0	0	0	0	33	0	0	0	0
MGX	cellular organisms;Eukaryota;Sar;Stramenopiles;Ochrophyta;Chrysophyceae;	NA	32	0	0	0	0	33	0	0	0	0
MGX	cellular organisms;Eukaryota;Sar;Rhizaria;Endomyxa;Phytomyxea;	NA	32	0	0	0	0	33	0	0	0	0
MGX	cellular organisms;Bacteria;PVC group;Planctomycetota;Candidatus Brocadiia;	NA	32	0	0	0	0	33	0	0	0	0
MGX	cellular organisms;Bacteria;Terrabacteria group;Actinomycetota;Nitriliruptoria;	NA	32	0	0	0	0	33	0	0	0	0
MGX	cellular organisms;Bacteria;Pseudomonadota;Hydrogenophilia;	NA	32	0	0	0	0	33	0	0	0	0
MGX	cellular organisms;Eukaryota;Opisthokonta;Fungi;Fungi incertae sedis;Mucoromycota;Mucoromycotina;Endogonomycetes;	NA	32	0	0	0	0	33	0	0	0	0
MGX	cellular organisms;Eukaryota;Opisthokonta;Fungi;Fungi incertae sedis;Chytridiomycota;Chytridiomycota incertae sedis;Monoblepharidomycetes;	NA	32	0	0	0	0	33	0	0	0	0
MGX	cellular organisms;Eukaryota;Amoebozoa;Evosea;Variosea;	NA	32	0	0	0	0	33	0	0	0	0
MGX	cellular organisms;Bacteria;Terrabacteria group;Chloroflexota;Caldilineae;	NA	32	0	0	0	0	33	0	0	0	0
MGX	cellular organisms;Eukaryota;Opisthokonta;Fungi;Dikarya;Basidiomycota;Pucciniomycotina;Microbotryomycetes;	NA	32	0	0	0	0	33	0	0	0	0
MGX	cellular organisms;Eukaryota;Haptista;Centroplasthelida;	NA	32	0	0	0	0	33	0	0	0	0
MGX	cellular organisms;Bacteria;Bacteria incertae sedis;Bacteria candidate phyla;Candidatus Peregrinibacteria;Candidatus Peribacteria;	NA	32	0	0	0	0	33	0	0	0	0
MGX	cellular organisms;Archaea;Euryarchaeota;Methanomada group;Methanobacteria;	NA	32	0	0	0	0	33	0	0	0	0
MGX	cellular organisms;Eukaryota;Sar;Stramenopiles;Ochrophyta;Raphidophyceae;	NA	32	0	0	0	0	33	0	0	0	0
MGX	cellular organisms;Eukaryota;Opisthokonta;Fungi;Fungi incertae sedis;Zoopagomycota;Zoopagomycotina;Zoopagomycetes;	NA	32	0	0	0	0	33	0	0	0	0
MGX	cellular organisms;Bacteria;Synergistota;Synergistia;	NA	32	0	0	0	0	33	0	0	0	0
MGX	cellular organisms;Eukaryota;Rhodophyta;Stylonematophyceae;	NA	32	0	0	0	0	33	0	0	0	0
MGX	cellular organisms;Eukaryota;Opisthokonta;Fungi;Fungi incertae sedis;Zoopagomycota;Kickxellomycotina;Harpellomycetes;	NA	32	0	0	0	0	33	0	0	0	0
MGX	cellular organisms;Bacteria;Terrabacteria group;Chloroflexota;Candidatus Thermofonsia;	NA	32	0	0	0	0	33	0	0	0	0
MGX	cellular organisms;Eukaryota;Opisthokonta;Fungi;Dikarya;Basidiomycota;Ustilaginomycotina;Exobasidiomycetes;	NA	32	0	0	0	0	33	0	0	0	0
MGX	cellular organisms;Eukaryota;Viridiplantae;Chlorophyta;Nephroselmidophyceae;	NA	32	0	0	0	0	33	0	0	0	0
MGX	cellular organisms;Eukaryota;Opisthokonta;Fungi;Fungi incertae sedis;Zoopagomycota;Kickxellomycotina;Dimargaritomycetes;	NA	32	0	0	0	0	33	0	0	0	0
MGX	cellular organisms;Bacteria;PVC group;Verrucomicrobiota;Spartobacteria;	NA	32	0	0	0	0	33	0	0	0	0
MGX	cellular organisms;Eukaryota;Opisthokonta;Fungi;Dikarya;Basidiomycota;Ustilaginomycotina;Ustilaginomycetes;	NA	32	0	0	0	0	33	0	0	0	0
MGX	cellular organisms;Bacteria;Calditrichota;Calditrichia;	NA	32	0	0	0	0	33	0	0	0	0
MGX	cellular organisms;Eukaryota;Opisthokonta;Fungi;Fungi incertae sedis;Zoopagomycota;Entomophthoromycotina;Entomophthoromycetes;	NA	32	0	0	0	0	33	0	0	0	0
MGX	cellular organisms;Eukaryota;Opisthokonta;Fungi;Fungi incertae sedis;Chytridiomycota;Chytridiomycota incertae sedis;Neocallimastigomycetes;	NA	32	0	0	0	0	33	0	0	0	0
MGX	cellular organisms;Eukaryota;Opisthokonta;Fungi;Dikarya;Basidiomycota;Pucciniomycotina;Pucciniomycetes;	NA	32	0	0	0	0	33	0	0	0	0
MGX	cellular organisms;Eukaryota;Sar;Rhizaria;Cercozoa;Imbricatea;	NA	32	0	0	0	0	33	0	0	0	0
MGX	cellular organisms;Bacteria;Thermodesulfobacteriota;Thermodesulfobacteria;	NA	32	0	0	0	0	33	0	0	0	0
MGX	cellular organisms;Eukaryota;Opisthokonta;Fungi;Dikarya;Ascomycota;saccharomyceta;Pezizomycotina;leotiomyceta;Lecanoromycetes;	NA	32	0	0	0	0	33	0	0	0	0
MGX	cellular organisms;Bacteria;Terrabacteria group;Actinomycetota;Rubrobacteria;	NA	32	0	0	0	0	33	0	0	0	0
MGX	cellular organisms;Bacteria;Terrabacteria group;Chloroflexota;Ktedonobacteria;	NA	32	0	0	0	0	33	0	0	0	0
MGX	cellular organisms;Bacteria;FCB group;Fibrobacterota;Fibrobacteria;	NA	32	0	0	0	0	33	0	0	0	0
MGX	cellular organisms;Archaea;TACK group;Thermoproteota;Thermoprotei;	NA	32	0	0	0	0	33	0	0	0	0
MGX	cellular organisms;Bacteria;Terrabacteria group;Thermomicrobiota;Thermomicrobia;	NA	32	0	0	0	0	33	0	0	0	0
MGX	cellular organisms;Bacteria;Terrabacteria group;Chloroflexota;Ardenticatenia;	NA	32	0	0	0	0	33	0	0	0	0
MGX	cellular organisms;Bacteria;Pseudomonadota;Candidatus Muproteobacteria;	NA	32	0	0	0	0	33	0	0	0	0
MGX	cellular organisms;Bacteria;Thermodesulfobacteriota;Syntrophia;	NA	32	0	0	0	0	33	0	0	0	0
MGX	cellular organisms;Bacteria;Nitrospirota;Thermodesulfovibrionia;	NA	32	0	0	0	0	33	0	0	0	0
MGX	cellular organisms;Bacteria;Thermodesulfobacteriota;Desulfarculia;	NA	32	0	0	0	0	33	0	0	0	0
MGX	cellular organisms;Bacteria;PVC group;Kiritimatiellota;Tichowtungiia;	NA	32	0	0	0	0	33	0	0	0	0
MGX	cellular organisms;Bacteria;Acidobacteriota;Vicinamibacteria;	NA	32	0	0	0	0	33	0	0	0	0
MGX	cellular organisms;Eukaryota;Opisthokonta;Fungi;Fungi incertae sedis;Blastocladiomycota;Physodermatomycetes;	NA	32	0	0	0	0	33	0	0	0	0
MGX	cellular organisms;Bacteria;FCB group;Gemmatimonadota;Longimicrobiia;	NA	32	0	0	0	0	33	0	0	0	0
MGX	cellular organisms;Bacteria;Terrabacteria group;Armatimonadota;Armatimonadia;	NA	32	0	0	0	0	33	0	0	0	0
MGX	cellular organisms;Eukaryota;Opisthokonta;Fungi;Fungi incertae sedis;Zoopagomycota;Entomophthoromycotina;Basidiobolomycetes;	NA	32	0	0	0	0	33	0	0	0	0
MGX	cellular organisms;Bacteria;PVC group;Planctomycetota;Candidatus Uabimicrobiia;	NA	32	0	0	0	0	33	0	0	0	0
MGX	cellular organisms;Archaea;DPANN group;Candidatus Altarchaeota;Candidatus Altiarchaeia;	NA	32	0	0	0	0	33	0	0	0	0
MGX	cellular organisms;Bacteria;Campylobacterota;Desulfurellia;	NA	32	0	0	0	0	33	0	0	0	0
MGX	cellular organisms;Bacteria;Chrysiogenota;Chrysiogenia;	NA	32	0	0	0	0	33	0	0	0	0
MGX	cellular organisms;Eukaryota;Opisthokonta;Fungi;Fungi incertae sedis;Mucoromycota;Mucoromycotina;Umbelopsidomycetes;	NA	32	0	0	0	0	33	0	0	0	0
MGX	cellular organisms;Bacteria;Bacteria incertae sedis;Bacteria candidate phyla;Candidatus Binatota;Candidatus Binatia;	NA	32	0	0	0	0	33	0	0	0	0
MGX	cellular organisms;Archaea;Euryarchaeota;Thermococci;	NA	32	0	0	0	0	33	0	0	0	0
MGX	cellular organisms;Bacteria;Bacteria incertae sedis;Bacteria candidate phyla;Candidatus Saccharibacteria;Candidatus Saccharimonadia;	NA	32	0	0	0	0	33	0	0	0	0
MGX	cellular organisms;Bacteria;Thermodesulfobacteriota;Syntrophorhabdia;	NA	32	0	0	0	0	33	0	0	0	0
MGX	cellular organisms;Bacteria;Acidobacteriota;Thermoanaerobaculia;	NA	32	0	0	0	0	33	0	0	0	0
MGX	cellular organisms;Eukaryota;Opisthokonta;Fungi;Dikarya;Ascomycota;Taphrinomycotina;Schizosaccharomycetes;	NA	32	0	0	0	0	33	0	0	0	0
MGX	cellular organisms;Eukaryota;Rhodophyta;Compsopogonophyceae;	NA	32	0	0	0	0	33	0	0	0	0
MGX	cellular organisms;Bacteria;Terrabacteria group;Armatimonadota;Fimbriimonadia;	NA	32	0	0	0	0	33	0	0	0	0
MGX	cellular organisms;Eukaryota;Opisthokonta;Fungi;Dikarya;Ascomycota;Taphrinomycotina;Pneumocystomycetes;	NA	32	0	0	0	0	33	0	0	0	0
MGX	cellular organisms;Eukaryota;Glaucocystophyceae;	NA	32	0	0	0	0	33	0	0	0	0
MGX	cellular organisms;Bacteria;Terrabacteria group;Chloroflexota;Thermoflexia;	NA	32	0	0	0	0	33	0	0	0	0
MGX	cellular organisms;Archaea;TACK group;Candidatus Bathyarchaeota;Candidatus Bathyarchaeia;	NA	32	0	0	0	0	33	0	0	0	0
MGX	cellular organisms;Bacteria;Terrabacteria group;Chloroflexota;Tepidiformia;	NA	32	0	0	0	0	33	0	0	0	0
MGX	cellular organisms;Bacteria;Elusimicrobiota;Endomicrobiia;	NA	32	0	0	0	0	33	0	0	0	0
MGX	cellular organisms;Eukaryota;Viridiplantae;Chlorophyta;Picocystophyceae;	NA	32	0	0	0	0	33	0	0	0	0
MGX	cellular organisms;Eukaryota;Opisthokonta;Fungi;Dikarya;Ascomycota;saccharomyceta;Pezizomycotina;Orbiliomycetes;	NA	32	0	0	0	0	33	0	0	0	0
MGX	cellular organisms;Eukaryota;Viridiplantae;Chlorophyta;Palmophyllophyceae;	NA	32	0	0	0	0	33	0	0	0	0
MGX	cellular organisms;Archaea;Euryarchaeota;Methanomada group;Methanococci;	NA	32	0	0	0	0	33	0	0	0	0
MGX	cellular organisms;Bacteria;Pseudomonadota;Candidatus Lambdaproteobacteria;	NA	32	0	0	0	0	33	0	0	0	0
MGX	cellular organisms;Eukaryota;Opisthokonta;Fungi;Dikarya;Basidiomycota;Wallemiomycotina;Wallemiomycetes;	NA	32	0	0	0	0	33	0	0	0	0
MGX	cellular organisms;Bacteria;PVC group;Verrucomicrobiota;Methylacidiphilae;	NA	32	0	0	0	0	33	0	0	0	0
MGX	cellular organisms;Bacteria;Candidatus Moduliflexota;Candidatus Moduliflexia;	NA	32	0	0	0	0	33	0	0	0	0
MGX	cellular organisms;Eukaryota;Opisthokonta;Fungi;Dikarya;Ascomycota;Taphrinomycotina;Taphrinomycetes;	NA	32	0	0	0	0	33	0	0	0	0
MGX	cellular organisms;Eukaryota;Opisthokonta;Fungi;Dikarya;Basidiomycota;Pucciniomycotina;Atractiellomycetes;	NA	32	0	0	0	0	33	0	0	0	0
MGX	cellular organisms;Bacteria;Terrabacteria group;Bacillota;Limnochordia;	NA	32	0	0	0	0	33	0	0	0	0
MGX	cellular organisms;Bacteria;PVC group;Candidatus Auribacterota;Candidatus Auribacteria;	NA	32	0	0	0	0	33	0	0	0	0
MGX	cellular organisms;Bacteria;Dictyoglomota;Dictyoglomia;	NA	32	0	0	0	0	33	0	0	0	0
MGX	cellular organisms;Bacteria;Candidatus Moduliflexota;Candidatus Vecturitrichia;	NA	32	0	0	0	0	33	0	0	0	0
MGX	cellular organisms;Eukaryota;Opisthokonta;Fungi;Fungi incertae sedis;Olpidiomycota;Olpidiomycotina;Olpidiomycetes;	NA	32	0	0	0	0	33	0	0	0	0
MGX	cellular organisms;Eukaryota;Opisthokonta;Fungi;Dikarya;Ascomycota;saccharomyceta;Pezizomycotina;leotiomyceta;Candelariomycetes;	NA	32	0	0	0	0	33	0	0	0	0
MGX	cellular organisms;Eukaryota;Opisthokonta;Fungi;Dikarya;Basidiomycota;Agaricomycotina;Dacrymycetes;	NA	32	0	0	0	0	33	0	0	0	0
MGX	cellular organisms;Eukaryota;Rhodophyta;Rhodellophyceae;	NA	32	0	0	0	0	33	0	0	0	0
MGX	cellular organisms;Eukaryota;Opisthokonta;Fungi;Dikarya;Basidiomycota;Pucciniomycotina;Mixiomycetes;	NA	32	0	0	0	0	33	0	0	0	0
MGX	cellular organisms;Eukaryota;Opisthokonta;Fungi;Dikarya;Ascomycota;saccharomyceta;Pezizomycotina;leotiomyceta;Lichinomycetes;	NA	32	0	0	0	0	33	0	0	0	0
MGX	cellular organisms;Archaea;Asgard group;Asgard group incertae sedis;Candidatus Asgardarchaeia (ex Tamarit et al. 2024);	NA	32	0	0	0	0	33	0	0	0	0
MGX	cellular organisms;Bacteria;FCB group;Fibrobacterota;Chitinispirillia;	NA	32	0	0	0	0	33	0	0	0	0
MGX	cellular organisms;Eukaryota;Sar;Rhizaria;Retaria;Polycystinea;	NA	32	0	0	0	0	33	0	0	0	0
MGX	cellular organisms;Bacteria;Terrabacteria group;Cyanobacteriota/Melainabacteria group;Candidatus Margulisiibacteriota;Candidatus Termititenacia;	NA	32	0	0	0	0	33	0	0	0	0
MGX	cellular organisms;Bacteria;Bacteria incertae sedis;Bacteria candidate phyla;Candidatus Methylomirabilota;Candidatus Methylomirabilia;	NA	32	0	0	0	0	33	0	0	0	0
MGX	cellular organisms;Bacteria;FCB group;Fibrobacterota;Chitinivibrionia;	NA	32	0	0	0	0	33	0	0	0	0
MGX	cellular organisms;Bacteria;Terrabacteria group;Cyanobacteriota/Melainabacteria group;Candidatus Melainabacteria;Vampirovibriophyceae;	NA	32	0	0	0	0	33	0	0	0	0
MGX	cellular organisms;Bacteria;Terrabacteria group;Bacillota;Dethiobacteria;	NA	32	0	0	0	0	33	0	0	0	0
MGX	cellular organisms;Eukaryota;Sar;Alveolata;Ciliophora;Intramacronucleata;Colpodea;	NA	21	0	0	0	0	32	0	0	0	0
MGX	cellular organisms;Eukaryota;Sar;Stramenopiles;Ochrophyta;Pinguiophyceae;	NA	32	0	0	0	0	33	0	0	0	0
MGX	cellular organisms;Bacteria;Thermodesulfobacteriota;Deferrisomatia;	NA	32	0	0	0	0	33	0	0	0	0
MGX	cellular organisms;Eukaryota;Opisthokonta;Fungi;Dikarya;Ascomycota;saccharomyceta;Pezizomycotina;leotiomyceta;dothideomyceta;Arthoniomycetes;	NA	32	0	0	0	0	33	0	0	0	0
MGX	cellular organisms;Archaea;Euryarchaeota;Archaeoglobi;	NA	32	0	0	0	0	33	0	0	0	0
MGX	cellular organisms;Bacteria;Thermodesulfobacteriota;Desulfomonilia;	NA	32	0	0	0	0	33	0	0	0	0
MGX	cellular organisms;Bacteria;PVC group;Lentisphaerota;Oligosphaeria;	NA	32	0	0	0	0	33	0	0	0	0
MGX	cellular organisms;Bacteria;FCB group;Candidatus Cloacimonadota;Candidatus Cloacimonadia;	NA	32	0	0	0	0	33	0	0	0	0
MGX	cellular organisms;Eukaryota;Opisthokonta;Fungi;Dikarya;Basidiomycota;Pucciniomycotina;Cystobasidiomycetes;	NA	32	0	0	0	0	33	0	0	0	0
MGX	cellular organisms;Bacteria;Terrabacteria group;Actinomycetota;Candidatus Aquicultoria;	NA	32	0	0	0	0	33	0	0	0	0
MGX	cellular organisms;Eukaryota;Opisthokonta;Fungi;Dikarya;Ascomycota;Taphrinomycotina;Neolectomycetes;	NA	32	0	0	0	0	33	0	0	0	0
MGX	cellular organisms;Archaea;Asgard group;Candidatus Borrarchaeota;Candidatus Borrarchaeia;	NA	32	0	0	0	0	32	0	0	0	0
MGX	cellular organisms;Bacteria;Atribacterota;Atribacteria;	NA	32	0	0	0	0	33	0	0	0	0
MGX	cellular organisms;Bacteria;Thermodesulfobacteriota;Desulfobaccia;	NA	32	0	0	0	0	33	0	0	0	0
MGX	cellular organisms;Bacteria;Terrabacteria group;Cyanobacteriota/Melainabacteria group;Candidatus Sericytochromatia;	NA	32	0	0	0	0	33	0	0	0	0
MGX	cellular organisms;Bacteria;Terrabacteria group;Candidatus Dormiibacterota;Candidatus Dormibacteria;	NA	32	0	0	0	0	33	0	0	0	0
MGX	cellular organisms;Bacteria;Terrabacteria group;Actinomycetota;Candidatus Geothermincolia;	NA	32	0	0	0	0	33	0	0	0	0
MGX	cellular organisms;Bacteria;Thermodesulfobacteriota;Dissulfuribacteria;	NA	32	0	0	0	0	33	0	0	0	0
MGX	cellular organisms;Eukaryota;Sar;Alveolata;Ciliophora;Intramacronucleata;Armophorea;	NA	32	0	0	0	0	32	0	0	0	0
MGX	cellular organisms;Bacteria;Terrabacteria group;Armatimonadota;Chthonomonadia;	NA	32	0	0	0	0	33	0	0	0	0
MGX	cellular organisms;Bacteria;Terrabacteria group;Vulcanimicrobiota;Vulcanimicrobiia;	NA	32	0	0	0	0	33	0	0	0	0
MGX	cellular organisms;Archaea;Asgard group;Candidatus Lokiarchaeota;Candidatus Lokiarchaeia;	NA	32	0	0	0	0	33	0	0	0	0
MGX	cellular organisms;Bacteria;PVC group;Verrucomicrobiota;Terrimicrobiia;	NA	32	0	0	0	0	33	0	0	0	0
MGX	cellular organisms;Bacteria;Terrabacteria group;Bacillota;Desulfuribacillia;	NA	32	0	0	0	0	33	0	0	0	0
MGX	cellular organisms;Bacteria;Caldisericota/Cryosericota group;Candidatus Cryosericota;Candidatus Cryosericia;	NA	32	0	0	0	0	33	0	0	0	0
MGX	cellular organisms;Archaea;DPANN group;Candidatus Micrarchaeota;Candidatus Micrarchaeia;	NA	32	0	0	0	0	33	0	0	0	0
MGX	cellular organisms;Bacteria;Bacteria incertae sedis;Bacteria candidate phyla;Candidatus Ozemobacteria;	NA	32	0	0	0	0	33	0	0	0	0
MGX	cellular organisms;Eukaryota;Amoebozoa;Discosea;Flabellinia;	NA	32	0	0	0	0	31	0	0	0	0
MGX	cellular organisms;Archaea;Euryarchaeota;Stenosarchaea group;Candidatus Methanofastidiosia;	NA	32	0	0	0	0	33	0	0	0	0
MGX	cellular organisms;Eukaryota;Opisthokonta;Fungi;Dikarya;Ascomycota;saccharomyceta;Pezizomycotina;leotiomyceta;Geoglossomycetes;	NA	32	0	0	0	0	33	0	0	0	0
MGX	cellular organisms;Eukaryota;Amoebozoa;Tubulinea;Elardia;	NA	29	0	0	0	0	33	0	0	0	0
MGX	cellular organisms;Eukaryota;Sar;Stramenopiles;Ochrophyta;PX clade;Aurearenophyceae;	NA	12	0	0	0	0	17	0	0	0	0
MGX	cellular organisms;Eukaryota;Opisthokonta;Fungi;Dikarya;Ascomycota;saccharomyceta;Pezizomycotina;leotiomyceta;Coniocybomycetes;	NA	32	0	0	0	0	33	0	0	0	0
MGX	cellular organisms;Eukaryota;Sar;Stramenopiles;Ochrophyta;PX clade;Phaeosacciophyceae;	NA	16	0	0	0	0	26	0	0	0	0
MGX	cellular organisms;Eukaryota;Sar;Stramenopiles;Ochrophyta;Olisthodiscophyceae;	NA	32	0	0	0	0	33	0	0	0	0
MGX	cellular organisms;Archaea;Euryarchaeota;Theionarchaea;	NA	32	0	0	0	0	33	0	0	0	0
MGX	cellular organisms;Eukaryota;Sar;Alveolata;Ciliophora;Intramacronucleata;Litostomatea;	NA	27	0	0	0	0	32	0	0	0	0
MGX	cellular organisms;Archaea;Candidatus Hadarchaeota;Candidatus Hadarchaeia;	NA	32	0	0	0	0	33	0	0	0	0
MGX	cellular organisms;Bacteria;Bacteria incertae sedis;Bacteria candidate phyla;Candidatus Mcinerneyibacteriota;Candidatus Mcinerneyibacteria;	NA	32	0	0	0	0	33	0	0	0	0
MGX	cellular organisms;Bacteria;Terrabacteria group;Bacillota;Culicoidibacteria;	NA	32	0	0	0	0	29	0	0	0	0
MGX	cellular organisms;Eukaryota;Opisthokonta;Fungi;Dikarya;Ascomycota;saccharomyceta;Pezizomycotina;leotiomyceta;Xylobotryomycetes;	NA	32	0	0	0	0	33	0	0	0	0
MGX	cellular organisms;Bacteria;Thermosulfidibacterota;Thermosulfidibacteria;	NA	32	0	0	0	0	33	0	0	0	0
MGX	cellular organisms;Bacteria;Bacteria incertae sedis;Bacteria candidate phyla;Candidatus Aminicenantota;Candidatus Aminicenantia;	NA	32	0	0	0	0	33	0	0	0	0
MGX	cellular organisms;Bacteria;Bacteria incertae sedis;Bacteria candidate phyla;Candidatus Sumerlaeota;Candidatus Sumerlaeia;	NA	32	0	0	0	0	32	0	0	0	0
MGX	cellular organisms;Bacteria;Thermodesulfobiota;Thermodesulfobiia;	NA	32	0	0	0	0	33	0	0	0	0
MGX	cellular organisms;Bacteria;Bacteria incertae sedis;Bacteria candidate phyla;Candidatus Dependentiae;Candidatus Babeliae;	NA	32	0	0	0	0	33	0	0	0	0
MGX	cellular organisms;Eukaryota;Sar;Rhizaria;Cercozoa;Thecofilosea;	NA	18	0	0	0	0	18	0	0	0	0
MGX	cellular organisms;Bacteria;Terrabacteria group;Abditibacteriota;Abditibacteriia;	NA	32	0	0	0	0	33	0	0	0	0
MGX	cellular organisms;Archaea;Euryarchaeota;Methanomada group;Methanopyri;	NA	23	0	0	0	0	21	0	0	0	0
MGX	cellular organisms;Bacteria;Elusimicrobiota;Elusimicrobia;	NA	32	0	0	0	0	33	0	0	0	0
MGX	cellular organisms;Bacteria;Bacteria incertae sedis;Bacteria candidate phyla;Candidatus Saccharibacteria;Candidatus Nanosyncoccalia;	NA	32	0	0	0	0	30	0	0	0	0
MGX	cellular organisms;Archaea;Euryarchaeota;Stenosarchaea group;Candidatus Nanohaloarchaea;	NA	32	0	0	0	0	33	0	0	0	0
MGX	cellular organisms;Eukaryota;Sar;Rhizaria;Retaria;Acantharea;	NA	2	0	0	0	0	11	0	0	0	0
MGX	cellular organisms;Bacteria;Bacteria incertae sedis;Bacteria candidate phyla;Candidatus Saccharibacteria;Candidatus Nanoperiomorbia;	NA	30	0	0	0	0	20	0	0	0	0
MGX	cellular organisms;Eukaryota;Sar;Stramenopiles;Ochrophyta;PX clade;Phaeothamniophyceae;	NA	12	0	0	0	0	20	0	0	0	0
MGX	cellular organisms;Archaea;Asgard group;Candidatus Odinarchaeota;Candidatus Odinarchaeia;	NA	25	0	0	0	0	30	0	0	0	0
MGX	cellular organisms;Archaea;Euryarchaeota;Candidatus Methanoliparia;	NA	32	0	0	0	0	32	0	0	0	0
MGX	cellular organisms;Bacteria;Candidatus Deferrimicrobiota;Candidatus Deferrimicrobia;	NA	31	0	0	0	0	30	0	0	0	0
MGX	cellular organisms;Eukaryota;Amoebozoa;Tubulinea;Echinamoebida;	NA	28	0	0	0	0	33	0	0	0	0
MGX	cellular organisms;Bacteria;Bacteria incertae sedis;Bacteria candidate phyla;Candidatus Bipolaricaulota;Candidatus Bipolaricaulia;	NA	32	0	0	0	0	33	0	0	0	0
MGX	cellular organisms;Bacteria;Terrabacteria group;Actinomycetota;Candidatus Humimicrobiia;	NA	31	0	0	0	0	31	0	0	0	0
MGX	cellular organisms;Bacteria;FCB group;Candidatus Fermentibacteria;Candidatus Fermentibacteria (class);	NA	32	0	0	0	0	33	0	0	0	0
MGX	cellular organisms;Archaea;TACK group;Candidatus Methanomethylicota;Candidatus Methanomethylicia;	NA	28	0	0	0	0	24	0	0	0	0
MGX	cellular organisms;Eukaryota;Opisthokonta;Fungi;Dikarya;Ascomycota;saccharomyceta;Pezizomycotina;leotiomyceta;Sareomycetes;	NA	28	0	0	0	0	30	0	0	0	0
MGX	cellular organisms;Eukaryota;Opisthokonta;Fungi;Dikarya;Ascomycota;saccharomyceta;Pezizomycotina;leotiomyceta;Xylonomycetes;	NA	31	0	0	0	0	33	0	0	0	0
MGX	cellular organisms;Archaea;Euryarchaeota;Methanonatronarchaeia;	NA	32	0	0	0	0	33	0	0	0	0
MGX	cellular organisms;Eukaryota;Sar;Stramenopiles;Hyphochytriomycetes;	NA	2	0	0	0	0	3	0	0	0	0
MGX	cellular organisms;Archaea;DPANN group;Nanoarchaeota;Candidatus Nanoarchaeia;	NA	27	0	0	0	0	32	0	0	0	0
MGX	cellular organisms;Eukaryota;Breviatea;	NA	19	0	0	0	0	24	0	0	0	0
MGX	cellular organisms;Eukaryota;Sar;Alveolata;Ciliophora;Postciliodesmatophora;Karyorelictea;	NA	12	0	0	0	0	23	0	0	0	0
MGX	cellular organisms;Eukaryota;Sar;Alveolata;Ciliophora;Intramacronucleata;Phyllopharyngea;	NA	28	0	0	0	0	26	0	0	0	0
MGX	cellular organisms;Bacteria;Coprothermobacterota;Coprothermobacteria;	NA	32	0	0	0	0	33	0	0	0	0
MGX	cellular organisms;Eukaryota;Opisthokonta;Fungi;Dikarya;Ascomycota;Taphrinomycotina;Archaeorhizomycetes;	NA	18	0	0	0	0	18	0	0	0	0
MGX	cellular organisms;Bacteria;Caldisericota/Cryosericota group;Caldisericota;Caldisericia;	NA	32	0	0	0	0	32	0	0	0	0
MGX	cellular organisms;Eukaryota;Sar;Stramenopiles;Actinophryidae;	NA	28	0	0	0	0	32	0	0	0	0
MGX	cellular organisms;Bacteria;Terrabacteria group;Bacillota;Candidatus Fermentithermobacillia;	NA	32	0	0	0	0	33	0	0	0	0
MGX	cellular organisms;Eukaryota;Sar;Alveolata;Ciliophora;Intramacronucleata;Nassophorea;	NA	10	0	0	0	0	24	0	0	0	0
MGX	cellular organisms;Archaea;DPANN group;Candidatus Nanohalarchaeota;Candidatus Nanohalobia;	NA	12	0	0	0	0	9	0	0	0	0
MGX	cellular organisms;Archaea;TACK group;Nitrososphaerota;Conexivisphaeria;	NA	13	0	0	0	0	23	0	0	0	0
MGX	cellular organisms;Bacteria;Terrabacteria group;Chloroflexota;Candidatus Limnocylindria;	NA	30	0	0	0	0	29	0	0	0	0
MGX	cellular organisms;Archaea;TACK group;Candidatus Culexarchaeota;Candidatus Culexarchaeia;	NA	29	0	0	0	0	17	0	0	0	0
MGX	cellular organisms;Eukaryota;Opisthokonta;Fungi;Dikarya;Basidiomycota;Pucciniomycotina;Agaricostilbomycetes;	NA	24	0	0	0	0	12	0	0	0	0
MGX	cellular organisms;Eukaryota;Sar;Alveolata;Ciliophora;Intramacronucleata;Plagiopylea;	NA	1	0	NA	0	NA	14	0	0	0	0
MGX	cellular organisms;Eukaryota;Sar;Rhizaria;Endomyxa;Ascetosporea;	NA	14	0	0	0	0	13	0	0	0	0
MGX	cellular organisms;Eukaryota;Opisthokonta;Fungi;Dikarya;Basidiomycota;Agaricomycotina;Bartheletiomycetes;	NA	14	0	0	0	0	12	0	0	0	0
MGX	cellular organisms;Bacteria;Thermodesulfobacteriota;Candidatus Desulfofervidia;	NA	10	0	0	0	0	25	0	0	0	0
MGX	cellular organisms;Eukaryota;Sar;Alveolata;Ciliophora;Intramacronucleata;Prostomatea;	NA	7	0	0	0	0	6	0	0	0	0
MGX	cellular organisms;Eukaryota;Sar;Stramenopiles;Ochrophyta;Synchromophyceae;	NA	3	0	0	0	0	5	0	0	0	0
MGX	cellular organisms;Eukaryota;Opisthokonta;Fungi;Dikarya;Basidiomycota;Pucciniomycotina;Tritirachiomycetes;	NA	NA	NA	NA	NA	NA	1	0	NA	0	NA
MGX	cellular organisms;Eukaryota;Sar;Stramenopiles;Chrysomerophyceae;	NA	2	0	0	0	0	3	0	0	0	0
MGX	cellular organisms;Archaea;DPANN group;Nanoarchaeota;Nanobdellia;	NA	10	0	0	0	0	13	0	0	0	0
MGX	cellular organisms;Eukaryota;Opisthokonta;Fungi;Dikarya;Basidiomycota;Ustilaginomycotina;Moniliellomycetes;	NA	3	0	0	0	0	3	0	0	0	0
MGX	cellular organisms;Eukaryota;Opisthokonta;Fungi;Fungi incertae sedis;Zoopagomycota;Kickxellomycotina;Asellariomycetes;	NA	1	0	NA	0	NA	1	0	NA	0	NA
MTX	unclassified	NA	29	61	8.5	NA	NA	30	70.9	5	NA	NA
MTX	cannot be assigned to a (non-viral) class	NA	29	8.3	2.4	NA	NA	30	4.2	0.6	NA	NA
MTX	Viruses	NA	29	1.2	0.5	NA	NA	30	1.4	0.6	NA	NA
MTX	cellular organisms;Bacteria;Pseudomonadota;Alphaproteobacteria;	Yes/ Alphaproteobacteria	29	11.6	5.5	38.1	9.9	30	10.7	3.5	44.5	7.7
MTX	cellular organisms;Bacteria;Terrabacteria group;Cyanobacteriota/Melainabacteria group;Cyanobacteriota;Cyanophyceae;	Yes/ Cyanophyceae	29	3.1	1.8	11.2	6.9	30	5.5	2	23.6	7.5
MTX	cellular organisms;Bacteria;FCB group;Bacteroidota/Chlorobiota group;Bacteroidota;Flavobacteriia;	Yes/ Flavobacteriia%	29	3.4	2	11.4	4.6	30	1.2	0.4	5.1	1.8
MTX	cellular organisms;Bacteria;Pseudomonadota;Gammaproteobacteria;	Yes/ Gammaproteobacteria	29	4.6	2.6	14.9	4	30	2.4	0.9	10.2	2.4
MTX	cellular organisms;Eukaryota;Viridiplantae;Chlorophyta;Mamiellophyceae;	Yes/ Mamiellophyceae*	29	2.9	1.6	10.5	6.2	30	0.6	0.6	2.8	2.6
MTX	cellular organisms;Archaea;Candidatus Thermoplasmatota;Candidatus Poseidoniia;	Yes/ Poseidoniia	29	0.6	0.3	2.2	1	30	0.8	0.6	3.6	2.6
MTX	cellular organisms;Bacteria;Pseudomonadota;Betaproteobacteria;	Yes/ Betaproteobacteria^	29	0.5	0.2	1.8	0.8	30	0.2	0	0.7	0.1
MTX	cellular organisms;Bacteria;Terrabacteria group;Actinomycetota;Actinomycetes;	NA	29	0.3	0.3	1.1	1	30	0.3	0.2	1	0.5
MTX	cellular organisms;Eukaryota;Sar;Stramenopiles;Ochrophyta;Bacillariophyta;Coscinodiscophyceae;	NA	29	0.4	0.3	1.7	1.3	30	0.1	0.1	0.4	0.3
MTX	cellular organisms;Eukaryota;Sar;Stramenopiles;Ochrophyta;Bacillariophyta;Bacillariophyceae;	NA	29	0.1	0.1	0.4	0.2	30	0.3	0.1	1.4	0.6
MTX	cellular organisms;Bacteria;PVC group;Planctomycetota;Planctomycetia;	NA	29	0.3	0.1	1.1	0.5	30	0.1	0	0.4	0.1
MTX	cellular organisms;Bacteria;FCB group;Bacteroidota/Chlorobiota group;Bacteroidota;Cytophagia;	NA	29	0.1	0.1	0.4	0.2	30	0.1	0	0.3	0.1
MTX	cellular organisms;Bacteria;PVC group;Verrucomicrobiota;Verrucomicrobiia;	NA	29	0.2	0.1	0.6	0.3	30	0.1	0	0.2	0.1
MTX	cellular organisms;Bacteria;Myxococcota;Myxococcia;	NA	29	0	0	0.2	0	30	0.1	0	0.5	0.2
MTX	cellular organisms;Bacteria;Terrabacteria group;Actinomycetota;Acidimicrobiia;	NA	29	0	0	0.1	0.1	30	0	0	0.1	0.1
MTX	cellular organisms;Eukaryota;Sar;Stramenopiles;Ochrophyta;Pelagophyceae;	NA	29	0	0	0.1	0.1	30	0.2	0.1	0.7	0.4
MTX	cellular organisms;Bacteria;Bdellovibrionota;Bacteriovoracia;	NA	29	0	0.1	0.1	0.3	30	0	0	0	0
MTX	cellular organisms;Bacteria;PVC group;Verrucomicrobiota;Opitutia;	NA	29	0	0	0.1	0	30	0.1	0	0.3	0.1
MTX	cellular organisms;Bacteria;PVC group;Planctomycetota;Phycisphaerae;	NA	29	0.1	0	0.3	0.2	30	0.1	0	0.4	0.2
MTX	cellular organisms;Eukaryota;Sar;Alveolata;Dinophyceae;	NA	29	0.1	0	0.2	0.1	30	0.1	0	0.5	0.1
MTX	cellular organisms;Bacteria;FCB group;Bacteroidota/Chlorobiota group;Bacteroidota;Bacteroidia;	NA	29	0.1	0.1	0.2	0.1	30	0	0	0.1	0
MTX	cellular organisms;Bacteria;FCB group;Bacteroidota/Chlorobiota group;Bacteroidota;Saprospiria;	NA	29	0.1	0	0.2	0.1	30	0	0	0.1	0
MTX	cellular organisms;Bacteria;Terrabacteria group;Bacillota;Bacilli;	NA	29	0.1	0.1	0.3	0.3	30	0	0	0.2	0.1
MTX	cellular organisms;Bacteria;Terrabacteria group;Bacillota;Clostridia;	NA	29	0	0.1	0.1	0.1	30	0	0	0.1	0
MTX	cellular organisms;Bacteria;FCB group;Bacteroidota/Chlorobiota group;Bacteroidota;Sphingobacteriia;	NA	29	0	0	0.1	0	30	0	0	0.1	0
MTX	cellular organisms;Eukaryota;Cryptophyceae;	NA	29	0.1	0	0.2	0.1	30	0	0	0.2	0.2
MTX	cellular organisms;Archaea;Candidatus Thermoplasmatota;Thermoplasmata;	NA	29	0	0	0	0	30	0	0	0.1	0.1
MTX	cellular organisms;Eukaryota;Sar;Stramenopiles;Ochrophyta;Bolidophyceae;	NA	29	0	0	0.1	0.1	30	0	0	0.2	0.1
MTX	cellular organisms;Bacteria;Thermodesulfobacteriota;Candidatus Dadabacteria;	NA	29	0	0	0	0	30	0	0	0.1	0
MTX	cellular organisms;Bacteria;FCB group;Bacteroidota/Chlorobiota group;Bacteroidota;Chitinophagia;	NA	29	0	0	0.1	0	30	0	0	0	0
MTX	cellular organisms;Eukaryota;Sar;Alveolata;Ciliophora;Intramacronucleata;Spirotrichea;	NA	29	0	0	0.1	0.1	30	0	0	0.2	0.1
MTX	cellular organisms;Eukaryota;Viridiplantae;Chlorophyta;core chlorophytes;Trebouxiophyceae;	NA	29	0	0	0.1	0	30	0	0	0.1	0
MTX	cellular organisms;Eukaryota;Viridiplantae;Chlorophyta;core chlorophytes;Chlorophyceae;	NA	29	0	0	0.1	0	30	0	0	0.1	0
MTX	cellular organisms;Bacteria;Campylobacterota;Epsilonproteobacteria;	NA	29	0	0	0.1	0	30	0	0	0	0
MTX	cellular organisms;Bacteria;Terrabacteria group;Deinococcota;Deinococci;	NA	29	0	0	0.1	0.1	30	0	0	0.1	0.1
MTX	cellular organisms;Bacteria;Thermodesulfobacteriota;Desulfobacteria;	NA	29	0	0	0.1	0	30	0	0	0	0
MTX	cellular organisms;Bacteria;Terrabacteria group;Mycoplasmatota;Candidatus Izimaplasma;	NA	29	0	0	0	0	30	0	0	0	0
MTX	cellular organisms;Bacteria;delta/epsilon subdivisions;Deltaproteobacteria;	NA	29	0	0	0.1	0	30	0	0	0.1	0
MTX	cellular organisms;Bacteria;Bdellovibrionota;Bdellovibrionia;	NA	29	0	0	0	0	30	0	0	0	0
MTX	cellular organisms;Eukaryota;Opisthokonta;Fungi;Dikarya;Basidiomycota;Ustilaginomycotina;Malasseziomycetes;	NA	29	0	0	0	0.1	30	0	0	0	0
MTX	cellular organisms;Eukaryota;Viridiplantae;Chlorophyta;Chloropicophyceae;	NA	29	0	0	0	0	30	0	0	0	0
MTX	cellular organisms;Eukaryota;Sar;Stramenopiles;Ochrophyta;Synurophyceae;	NA	29	0	0	0	0	30	0	0	0.1	0
MTX	cellular organisms;Eukaryota;Opisthokonta;Fungi;Dikarya;Ascomycota;saccharomyceta;Saccharomycotina;Saccharomycetes;	NA	29	0	0	0	0	30	0	0	0.1	0
MTX	cellular organisms;Eukaryota;Opisthokonta;Fungi;Fungi incertae sedis;Chytridiomycota;Chytridiomycota incertae sedis;Chytridiomycetes;	NA	29	0	0	0.1	0	30	0	0	0.1	0
MTX	cellular organisms;Eukaryota;Opisthokonta;Fungi;Dikarya;Basidiomycota;Agaricomycotina;Agaricomycetes;	NA	29	0	0	0	0	30	0	0	0.1	0.1
MTX	cellular organisms;Bacteria;Terrabacteria group;Chloroflexota;Dehalococcoidia;	NA	29	0	0	0	0	30	0	0	0	0
MTX	cellular organisms;Eukaryota;Viridiplantae;Chlorophyta;Pyramimonadophyceae;	NA	29	0	0	0.1	0	30	0	0	0.1	0
MTX	cellular organisms;Bacteria;PVC group;Kiritimatiellota;Kiritimatiellia;	NA	29	0	0	0	0	30	0	0	0	0
MTX	cellular organisms;Bacteria;Spirochaetota;Spirochaetia;	NA	29	0	0	0	0	30	0	0	0	0
MTX	cellular organisms;Bacteria;FCB group;Bacteroidota/Chlorobiota group;Balneolota;Balneolia;	NA	29	0	0	0	0	30	0	0	0	0
MTX	cellular organisms;Eukaryota;Opisthokonta;Fungi;Dikarya;Ascomycota;saccharomyceta;Pezizomycotina;leotiomyceta;dothideomyceta;Dothideomycetes;	NA	29	0	0	0	0	30	0	0	0.1	0
MTX	cellular organisms;Archaea;TACK group;Nitrososphaerota;Nitrososphaeria;	NA	29	0	0	0	0	30	0	0	0	0
MTX	cellular organisms;Bacteria;Thermodesulfobacteriota;Desulfovibrionia;	NA	29	0	0	0	0	30	0	0	0	0
MTX	cellular organisms;Bacteria;Thermodesulfobacteriota;Desulfobulbia;	NA	29	0	0	0	0	30	0	0	0	0
MTX	cellular organisms;Eukaryota;Sar;Alveolata;Apicomplexa;Aconoidasida;	NA	29	0	0	0	0	30	0	0	0	0
MTX	cellular organisms;Eukaryota;Opisthokonta;Fungi;Dikarya;Ascomycota;saccharomyceta;Pezizomycotina;leotiomyceta;sordariomyceta;Sordariomycetes;	NA	29	0	0	0	0	30	0	0	0	0
MTX	cellular organisms;Bacteria;Thermodesulfobacteriota;Desulfuromonadia;	NA	29	0	0	0	0	30	0	0	0	0
MTX	cellular organisms;Eukaryota;Sar;Stramenopiles;Bigyra;	NA	29	0	0	0	0	30	0	0	0	0
MTX	cellular organisms;Eukaryota;Opisthokonta;Fungi;Dikarya;Ascomycota;saccharomyceta;Pezizomycotina;leotiomyceta;sordariomyceta;Leotiomycetes;	NA	29	0	0	0	0	30	0	0	0	0
MTX	cellular organisms;Bacteria;PVC group;Chlamydiota;Chlamydiia;	NA	29	0	0	0	0	30	0	0	0	0
MTX	cellular organisms;Bacteria;Terrabacteria group;Cyanobacteriota/Melainabacteria group;Candidatus Margulisiibacteriota;Candidatus Marinamargulisbacteria;	NA	29	0	0	0	0	30	0	0	0	0
MTX	cellular organisms;Eukaryota;Opisthokonta;Fungi;Fungi incertae sedis;Mucoromycota;Mucoromycotina;Mucoromycetes;	NA	29	0	0	0	0	30	0	0	0	0
MTX	cellular organisms;Eukaryota;Sar;Alveolata;Ciliophora;Intramacronucleata;Oligohymenophorea;	NA	29	0	0	0	0	30	0	0	0	0
MTX	cellular organisms;Eukaryota;Opisthokonta;Choanoflagellata;	NA	29	0	0	0	0	30	0	0	0	0
MTX	cellular organisms;Bacteria;FCB group;Gemmatimonadota;Gemmatimonadia;	NA	29	0	0	0	0	30	0	0	0	0
MTX	cellular organisms;Bacteria;Terrabacteria group;Bacillota;Negativicutes;	NA	29	0	0	0	0	30	0	0	0	0
MTX	cellular organisms;Eukaryota;Sar;Stramenopiles;Ochrophyta;Bacillariophyta;Fragilariophyceae;	NA	29	0	0	0	0	30	0	0	0	0
MTX	cellular organisms;Bacteria;Nitrospirota;Nitrospiria;	NA	29	0	0	0	0	30	0	0	0	0
MTX	cellular organisms;Bacteria;FCB group;Bacteroidota/Chlorobiota group;Rhodothermota;Rhodothermia;	NA	29	0	0	0	0	30	0	0	0	0
MTX	cellular organisms;Bacteria;Acidobacteriota;Blastocatellia;	NA	29	0	0	0	0	30	0	0	0	0
MTX	cellular organisms;Bacteria;Terrabacteria group;Chloroflexota;Anaerolineae;	NA	29	0	0	0	0	30	0	0	0	0
MTX	cellular organisms;Eukaryota;Sar;Stramenopiles;Ochrophyta;PX clade;Phaeophyceae;	NA	29	0	0	0	0	30	0	0	0	0
MTX	cellular organisms;Bacteria;Bdellovibrionota;Oligoflexia;	NA	29	0	0	0	0	30	0	0	0	0
MTX	cellular organisms;Eukaryota;Viridiplantae;Chlorophyta;Ulvophyceae;	NA	29	0	0	0	0	30	0	0	0	0
MTX	cellular organisms;Eukaryota;Opisthokonta;Fungi;Dikarya;Ascomycota;saccharomyceta;Pezizomycotina;leotiomyceta;Eurotiomycetes;	NA	29	0	0	0	0	30	0	0	0	0
MTX	cellular organisms;Bacteria;FCB group;Bacteroidota/Chlorobiota group;Ignavibacteriota;Ignavibacteria;	NA	29	0	0	0	0	30	0	0	0	0
MTX	cellular organisms;Eukaryota;Rhodophyta;Florideophyceae;	NA	29	0	0	0	0	30	0	0	0	0
MTX	cellular organisms;Bacteria;Terrabacteria group;Bacillota;Tissierellia;	NA	29	0	0	0	0	30	0	0	0	0
MTX	cellular organisms;Eukaryota;Opisthokonta;Fungi;Fungi incertae sedis;Mucoromycota;Glomeromycotina;Glomeromycetes;	NA	29	0	0	0	0	30	0	0	0	0
MTX	cellular organisms;Eukaryota;Sar;Stramenopiles;Ochrophyta;PX clade;Xanthophyceae;	NA	29	0	0	0	0	30	0	0	0	0
MTX	cellular organisms;Eukaryota;Sar;Stramenopiles;Ochrophyta;Eustigmatophyceae;	NA	29	0	0	0	0	30	0	0	0	0
MTX	cellular organisms;Bacteria;Acidobacteriota;Terriglobia;	NA	29	0	0	0	0	30	0	0	0	0
MTX	cellular organisms;Eukaryota;Sar;Stramenopiles;Ochrophyta;Dictyochophyceae;	NA	29	0	0	0	0	30	0	0	0	0
MTX	cellular organisms;Eukaryota;Sar;Stramenopiles;Ochrophyta;Bacillariophyta;Mediophyceae;	NA	29	0	0	0	0	30	0	0	0	0
MTX	cellular organisms;Eukaryota;Rhodophyta;Bangiophyceae;	NA	29	0	0	0	0	30	0	0	0	0
MTX	cellular organisms;Eukaryota;Opisthokonta;Fungi;Dikarya;Basidiomycota;Agaricomycotina;Tremellomycetes;	NA	29	0	0	0	0	30	0	0	0	0
MTX	cellular organisms;Bacteria;PVC group;Lentisphaerota;Lentisphaeria;	NA	29	0	0	0	0	30	0	0	0	0
MTX	cellular organisms;Eukaryota;Sar;Alveolata;Apicomplexa;Conoidasida;	NA	29	0	0	0	0	30	0	0	0	0
MTX	cellular organisms;Archaea;Euryarchaeota;Stenosarchaea group;Methanomicrobia;	NA	29	0	0	0	0	30	0	0	0	0
MTX	cellular organisms;Eukaryota;Amoebozoa;Evosea;Eumycetozoa;	NA	29	0	0	0	0	30	0	0	0	0
MTX	cellular organisms;Eukaryota;Discoba;Euglenozoa;Kinetoplastea;	NA	29	0	0	0	0	30	0	0	0	0
MTX	cellular organisms;Eukaryota;Sar;Alveolata;Ciliophora;Postciliodesmatophora;Heterotrichea;	NA	29	0	0	0	0	30	0	0	0	0
MTX	cellular organisms;Bacteria;Pseudomonadota;Zetaproteobacteria;	NA	29	0	0	0	0	30	0	0	0	0
MTX	cellular organisms;Eukaryota;Viridiplantae;Chlorophyta;Pedinophyceae;	NA	29	0	0	0	0	30	0	0	0	0
MTX	cellular organisms;Eukaryota;Opisthokonta;Fungi;Fungi incertae sedis;Mucoromycota;Mortierellomycotina;Mortierellomycetes;	NA	29	0	0	0	0	30	0	0	0	0
MTX	cellular organisms;Eukaryota;Opisthokonta;Fungi;Fungi incertae sedis;Zoopagomycota;Kickxellomycotina;Kickxellomycetes;	NA	29	0	0	0	0	30	0	0	0	0
MTX	cellular organisms;Bacteria;Acidobacteriota;Holophagae;	NA	29	0	0	0	0	30	0	0	0	0
MTX	cellular organisms;Bacteria;Fusobacteriota;Fusobacteriia;	NA	29	0	0	0	0	30	0	0	0	0
MTX	cellular organisms;Bacteria;Pseudomonadota;Acidithiobacillia;	NA	29	0	0	0	0	30	0	0	0	0
MTX	cellular organisms;Eukaryota;Discoba;Euglenozoa;Diplonemea;	NA	29	0	0	0	0	30	0	0	0	0
MTX	cellular organisms;Bacteria;FCB group;Bacteroidota/Chlorobiota group;Chlorobiota;Chlorobiia;	NA	29	0	0	0	0	30	0	0	0	0
MTX	cellular organisms;Eukaryota;Sar;Rhizaria;Cercozoa;Chlorarachniophyceae;	NA	28	0	0	0	0	30	0	0	0	0
MTX	cellular organisms;Bacteria;Terrabacteria group;Mycoplasmatota;Mollicutes;	NA	29	0	0	0	0	30	0	0	0	0
MTX	cellular organisms;Archaea;Euryarchaeota;Stenosarchaea group;Halobacteria;	NA	29	0	0	0	0	30	0	0	0	0
MTX	cellular organisms;Bacteria;Terrabacteria group;Actinomycetota;Thermoleophilia;	NA	29	0	0	0	0	30	0	0	0	0
MTX	cellular organisms;Bacteria;Terrabacteria group;Actinomycetota;Coriobacteriia;	NA	29	0	0	0	0	30	0	0	0	0
MTX	cellular organisms;Bacteria;Terrabacteria group;Chloroflexota;Chloroflexia;	NA	29	0	0	0	0	30	0	0	0	0
MTX	cellular organisms;Eukaryota;Opisthokonta;Fungi;Dikarya;Ascomycota;saccharomyceta;Pezizomycotina;Pezizomycetes;	NA	29	0	0	0	0	30	0	0	0	0
MTX	cellular organisms;Bacteria;Deferribacterota;Deferribacteres;	NA	29	0	0	0	0	30	0	0	0	0
MTX	cellular organisms;Bacteria;Nitrospinae/Tectomicrobia group;Nitrospinota;Nitrospinia;	NA	29	0	0	0	0	30	0	0	0	0
MTX	cellular organisms;Bacteria;Terrabacteria group;Bacillota;Erysipelotrichia;	NA	29	0	0	0	0	30	0	0	0	0
MTX	cellular organisms;Bacteria;Aquificota;Aquificia;	NA	29	0	0	0	0	30	0	0	0	0
MTX	cellular organisms;Eukaryota;Opisthokonta;Fungi;Fungi incertae sedis;Blastocladiomycota;Blastocladiomycetes;	NA	29	0	0	0	0	30	0	0	0	0
MTX	cellular organisms;Eukaryota;Discoba;Euglenozoa;Euglenida;	NA	29	0	0	0	0	30	0	0	0	0
MTX	cellular organisms;Bacteria;Thermodesulfobacteriota;Syntrophobacteria;	NA	29	0	0	0	0	30	0	0	0	0
MTX	cellular organisms;Bacteria;Thermotogota;Thermotogae;	NA	29	0	0	0	0	30	0	0	0	0
MTX	cellular organisms;Eukaryota;Viridiplantae;Chlorophyta;core chlorophytes;Chlorodendrophyceae;	NA	29	0	0	0	0	30	0	0	0	0
MTX	cellular organisms;Eukaryota;Sar;Stramenopiles;Ochrophyta;Chrysophyceae;	NA	29	0	0	0	0	30	0	0	0	0
MTX	cellular organisms;Eukaryota;Sar;Rhizaria;Endomyxa;Phytomyxea;	NA	29	0	0	0	0	30	0	0	0	0
MTX	cellular organisms;Bacteria;PVC group;Planctomycetota;Candidatus Brocadiia;	NA	29	0	0	0	0	30	0	0	0	0
MTX	cellular organisms;Bacteria;Terrabacteria group;Actinomycetota;Nitriliruptoria;	NA	29	0	0	0	0	30	0	0	0	0
MTX	cellular organisms;Bacteria;Pseudomonadota;Hydrogenophilia;	NA	29	0	0	0	0	30	0	0	0	0
MTX	cellular organisms;Eukaryota;Opisthokonta;Fungi;Fungi incertae sedis;Mucoromycota;Mucoromycotina;Endogonomycetes;	NA	29	0	0	0	0	30	0	0	0	0
MTX	cellular organisms;Eukaryota;Opisthokonta;Fungi;Fungi incertae sedis;Chytridiomycota;Chytridiomycota incertae sedis;Monoblepharidomycetes;	NA	29	0	0	0	0	30	0	0	0	0
MTX	cellular organisms;Eukaryota;Amoebozoa;Evosea;Variosea;	NA	29	0	0	0	0	30	0	0	0	0
MTX	cellular organisms;Bacteria;Terrabacteria group;Chloroflexota;Caldilineae;	NA	29	0	0	0	0	30	0	0	0	0
MTX	cellular organisms;Eukaryota;Opisthokonta;Fungi;Dikarya;Basidiomycota;Pucciniomycotina;Microbotryomycetes;	NA	29	0	0	0	0	30	0	0	0	0
MTX	cellular organisms;Eukaryota;Haptista;Centroplasthelida;	NA	29	0	0	0	0	30	0	0	0	0
MTX	cellular organisms;Bacteria;Bacteria incertae sedis;Bacteria candidate phyla;Candidatus Peregrinibacteria;Candidatus Peribacteria;	NA	29	0	0	0	0	28	0	0	0	0
MTX	cellular organisms;Archaea;Euryarchaeota;Methanomada group;Methanobacteria;	NA	29	0	0	0	0	30	0	0	0	0
MTX	cellular organisms;Eukaryota;Sar;Stramenopiles;Ochrophyta;Raphidophyceae;	NA	29	0	0	0	0	30	0	0	0	0
MTX	cellular organisms;Eukaryota;Opisthokonta;Fungi;Fungi incertae sedis;Zoopagomycota;Zoopagomycotina;Zoopagomycetes;	NA	29	0	0	0	0	30	0	0	0	0
MTX	cellular organisms;Bacteria;Synergistota;Synergistia;	NA	29	0	0	0	0	30	0	0	0	0
MTX	cellular organisms;Eukaryota;Rhodophyta;Stylonematophyceae;	NA	29	0	0	0	0	30	0	0	0	0
MTX	cellular organisms;Eukaryota;Opisthokonta;Fungi;Fungi incertae sedis;Zoopagomycota;Kickxellomycotina;Harpellomycetes;	NA	29	0	0	0	0	30	0	0	0	0
MTX	cellular organisms;Bacteria;Terrabacteria group;Chloroflexota;Candidatus Thermofonsia;	NA	29	0	0	0	0	30	0	0	0	0
MTX	cellular organisms;Eukaryota;Opisthokonta;Fungi;Dikarya;Basidiomycota;Ustilaginomycotina;Exobasidiomycetes;	NA	29	0	0	0	0	30	0	0	0	0
MTX	cellular organisms;Eukaryota;Viridiplantae;Chlorophyta;Nephroselmidophyceae;	NA	28	0	0	0	0	30	0	0	0	0
MTX	cellular organisms;Eukaryota;Opisthokonta;Fungi;Fungi incertae sedis;Zoopagomycota;Kickxellomycotina;Dimargaritomycetes;	NA	29	0	0	0	0	30	0	0	0	0
MTX	cellular organisms;Bacteria;PVC group;Verrucomicrobiota;Spartobacteria;	NA	29	0	0	0	0	30	0	0	0	0
MTX	cellular organisms;Eukaryota;Opisthokonta;Fungi;Dikarya;Basidiomycota;Ustilaginomycotina;Ustilaginomycetes;	NA	29	0	0	0	0	30	0	0	0	0
MTX	cellular organisms;Bacteria;Calditrichota;Calditrichia;	NA	29	0	0	0	0	29	0	0	0	0
MTX	cellular organisms;Eukaryota;Opisthokonta;Fungi;Fungi incertae sedis;Zoopagomycota;Entomophthoromycotina;Entomophthoromycetes;	NA	29	0	0	0	0	30	0	0	0	0
MTX	cellular organisms;Eukaryota;Opisthokonta;Fungi;Fungi incertae sedis;Chytridiomycota;Chytridiomycota incertae sedis;Neocallimastigomycetes;	NA	29	0	0	0	0	30	0	0	0	0
MTX	cellular organisms;Eukaryota;Opisthokonta;Fungi;Dikarya;Basidiomycota;Pucciniomycotina;Pucciniomycetes;	NA	29	0	0	0	0	30	0	0	0	0
MTX	cellular organisms;Eukaryota;Sar;Rhizaria;Cercozoa;Imbricatea;	NA	29	0	0	0	0	30	0	0	0	0
MTX	cellular organisms;Bacteria;Thermodesulfobacteriota;Thermodesulfobacteria;	NA	29	0	0	0	0	30	0	0	0	0
MTX	cellular organisms;Eukaryota;Opisthokonta;Fungi;Dikarya;Ascomycota;saccharomyceta;Pezizomycotina;leotiomyceta;Lecanoromycetes;	NA	29	0	0	0	0	30	0	0	0	0
MTX	cellular organisms;Bacteria;Terrabacteria group;Actinomycetota;Rubrobacteria;	NA	29	0	0	0	0	30	0	0	0	0
MTX	cellular organisms;Bacteria;Terrabacteria group;Chloroflexota;Ktedonobacteria;	NA	29	0	0	0	0	30	0	0	0	0
MTX	cellular organisms;Bacteria;FCB group;Fibrobacterota;Fibrobacteria;	NA	29	0	0	0	0	30	0	0	0	0
MTX	cellular organisms;Archaea;TACK group;Thermoproteota;Thermoprotei;	NA	29	0	0	0	0	30	0	0	0	0
MTX	cellular organisms;Bacteria;Terrabacteria group;Thermomicrobiota;Thermomicrobia;	NA	29	0	0	0	0	30	0	0	0	0
MTX	cellular organisms;Bacteria;Terrabacteria group;Chloroflexota;Ardenticatenia;	NA	29	0	0	0	0	30	0	0	0	0
MTX	cellular organisms;Bacteria;Pseudomonadota;Candidatus Muproteobacteria;	NA	29	0	0	0	0	30	0	0	0	0
MTX	cellular organisms;Bacteria;Thermodesulfobacteriota;Syntrophia;	NA	29	0	0	0	0	30	0	0	0	0
MTX	cellular organisms;Bacteria;Nitrospirota;Thermodesulfovibrionia;	NA	29	0	0	0	0	30	0	0	0	0
MTX	cellular organisms;Bacteria;Thermodesulfobacteriota;Desulfarculia;	NA	29	0	0	0	0	29	0	0	0	0
MTX	cellular organisms;Bacteria;PVC group;Kiritimatiellota;Tichowtungiia;	NA	29	0	0	0	0	30	0	0	0	0
MTX	cellular organisms;Bacteria;Acidobacteriota;Vicinamibacteria;	NA	29	0	0	0	0	30	0	0	0	0
MTX	cellular organisms;Eukaryota;Opisthokonta;Fungi;Fungi incertae sedis;Blastocladiomycota;Physodermatomycetes;	NA	28	0	0	0	0	30	0	0	0	0
MTX	cellular organisms;Bacteria;FCB group;Gemmatimonadota;Longimicrobiia;	NA	29	0	0	0	0	30	0	0	0	0
MTX	cellular organisms;Bacteria;Terrabacteria group;Armatimonadota;Armatimonadia;	NA	29	0	0	0	0	30	0	0	0	0
MTX	cellular organisms;Eukaryota;Opisthokonta;Fungi;Fungi incertae sedis;Zoopagomycota;Entomophthoromycotina;Basidiobolomycetes;	NA	29	0	0	0	0	30	0	0	0	0
MTX	cellular organisms;Bacteria;PVC group;Planctomycetota;Candidatus Uabimicrobiia;	NA	29	0	0	0	0	30	0	0	0	0
MTX	cellular organisms;Archaea;DPANN group;Candidatus Altarchaeota;Candidatus Altiarchaeia;	NA	29	0	0	0	0	28	0	0	0	0
MTX	cellular organisms;Bacteria;Campylobacterota;Desulfurellia;	NA	29	0	0	0	0	29	0	0	0	0
MTX	cellular organisms;Bacteria;Chrysiogenota;Chrysiogenia;	NA	28	0	0	0	0	30	0	0	0	0
MTX	cellular organisms;Eukaryota;Opisthokonta;Fungi;Fungi incertae sedis;Mucoromycota;Mucoromycotina;Umbelopsidomycetes;	NA	29	0	0	0	0	30	0	0	0	0
MTX	cellular organisms;Bacteria;Bacteria incertae sedis;Bacteria candidate phyla;Candidatus Binatota;Candidatus Binatia;	NA	29	0	0	0	0	30	0	0	0	0
MTX	cellular organisms;Archaea;Euryarchaeota;Thermococci;	NA	29	0	0	0	0	30	0	0	0	0
MTX	cellular organisms;Bacteria;Bacteria incertae sedis;Bacteria candidate phyla;Candidatus Saccharibacteria;Candidatus Saccharimonadia;	NA	27	0	0	0	0	28	0	0	0	0
MTX	cellular organisms;Bacteria;Thermodesulfobacteriota;Syntrophorhabdia;	NA	29	0	0	0	0	30	0	0	0	0
MTX	cellular organisms;Bacteria;Acidobacteriota;Thermoanaerobaculia;	NA	29	0	0	0	0	29	0	0	0	0
MTX	cellular organisms;Eukaryota;Opisthokonta;Fungi;Dikarya;Ascomycota;Taphrinomycotina;Schizosaccharomycetes;	NA	29	0	0	0	0	30	0	0	0	0
MTX	cellular organisms;Eukaryota;Rhodophyta;Compsopogonophyceae;	NA	29	0	0	0	0	30	0	0	0	0
MTX	cellular organisms;Bacteria;Terrabacteria group;Armatimonadota;Fimbriimonadia;	NA	29	0	0	0	0	30	0	0	0	0
MTX	cellular organisms;Eukaryota;Opisthokonta;Fungi;Dikarya;Ascomycota;Taphrinomycotina;Pneumocystomycetes;	NA	29	0	0	0	0	30	0	0	0	0
MTX	cellular organisms;Eukaryota;Glaucocystophyceae;	NA	29	0	0	0	0	30	0	0	0	0
MTX	cellular organisms;Bacteria;Terrabacteria group;Chloroflexota;Thermoflexia;	NA	29	0	0	0	0	29	0	0	0	0
MTX	cellular organisms;Archaea;TACK group;Candidatus Bathyarchaeota;Candidatus Bathyarchaeia;	NA	28	0	0	0	0	25	0	0	0	0
MTX	cellular organisms;Bacteria;Terrabacteria group;Chloroflexota;Tepidiformia;	NA	29	0	0	0	0	30	0	0	0	0
MTX	cellular organisms;Bacteria;Elusimicrobiota;Endomicrobiia;	NA	29	0	0	0	0	30	0	0	0	0
MTX	cellular organisms;Eukaryota;Viridiplantae;Chlorophyta;Picocystophyceae;	NA	27	0	0	0	0	30	0	0	0	0
MTX	cellular organisms;Eukaryota;Opisthokonta;Fungi;Dikarya;Ascomycota;saccharomyceta;Pezizomycotina;Orbiliomycetes;	NA	29	0	0	0	0	30	0	0	0	0
MTX	cellular organisms;Eukaryota;Viridiplantae;Chlorophyta;Palmophyllophyceae;	NA	28	0	0	0	0	30	0	0	0	0
MTX	cellular organisms;Archaea;Euryarchaeota;Methanomada group;Methanococci;	NA	29	0	0	0	0	29	0	0	0	0
MTX	cellular organisms;Bacteria;Pseudomonadota;Candidatus Lambdaproteobacteria;	NA	29	0	0	0	0	29	0	0	0	0
MTX	cellular organisms;Eukaryota;Opisthokonta;Fungi;Dikarya;Basidiomycota;Wallemiomycotina;Wallemiomycetes;	NA	29	0	0	0	0	30	0	0	0	0
MTX	cellular organisms;Bacteria;PVC group;Verrucomicrobiota;Methylacidiphilae;	NA	29	0	0	0	0	30	0	0	0	0
MTX	cellular organisms;Bacteria;Candidatus Moduliflexota;Candidatus Moduliflexia;	NA	28	0	0	0	0	25	0	0	0	0
MTX	cellular organisms;Eukaryota;Opisthokonta;Fungi;Dikarya;Ascomycota;Taphrinomycotina;Taphrinomycetes;	NA	29	0	0	0	0	30	0	0	0	0
MTX	cellular organisms;Eukaryota;Opisthokonta;Fungi;Dikarya;Basidiomycota;Pucciniomycotina;Atractiellomycetes;	NA	28	0	0	0	0	30	0	0	0	0
MTX	cellular organisms;Bacteria;Terrabacteria group;Bacillota;Limnochordia;	NA	28	0	0	0	0	28	0	0	0	0
MTX	cellular organisms;Bacteria;PVC group;Candidatus Auribacterota;Candidatus Auribacteria;	NA	27	0	0	0	0	27	0	0	0	0
MTX	cellular organisms;Bacteria;Dictyoglomota;Dictyoglomia;	NA	27	0	0	0	0	28	0	0	0	0
MTX	cellular organisms;Bacteria;Candidatus Moduliflexota;Candidatus Vecturitrichia;	NA	29	0	0	0	0	29	0	0	0	0
MTX	cellular organisms;Eukaryota;Opisthokonta;Fungi;Fungi incertae sedis;Olpidiomycota;Olpidiomycotina;Olpidiomycetes;	NA	29	0	0	0	0	29	0	0	0	0
MTX	cellular organisms;Eukaryota;Opisthokonta;Fungi;Dikarya;Ascomycota;saccharomyceta;Pezizomycotina;leotiomyceta;Candelariomycetes;	NA	29	0	0	0	0	27	0	0	0	0
MTX	cellular organisms;Eukaryota;Opisthokonta;Fungi;Dikarya;Basidiomycota;Agaricomycotina;Dacrymycetes;	NA	29	0	0	0	0	30	0	0	0	0
MTX	cellular organisms;Eukaryota;Rhodophyta;Rhodellophyceae;	NA	27	0	0	0	0	30	0	0	0	0
MTX	cellular organisms;Eukaryota;Opisthokonta;Fungi;Dikarya;Basidiomycota;Pucciniomycotina;Mixiomycetes;	NA	29	0	0	0	0	30	0	0	0	0
MTX	cellular organisms;Eukaryota;Opisthokonta;Fungi;Dikarya;Ascomycota;saccharomyceta;Pezizomycotina;leotiomyceta;Lichinomycetes;	NA	29	0	0	0	0	30	0	0	0	0
MTX	cellular organisms;Archaea;Asgard group;Asgard group incertae sedis;Candidatus Asgardarchaeia (ex Tamarit et al. 2024);	NA	29	0	0	0	0	24	0	0	0	0
MTX	cellular organisms;Bacteria;FCB group;Fibrobacterota;Chitinispirillia;	NA	29	0	0	0	0	30	0	0	0	0
MTX	cellular organisms;Eukaryota;Sar;Rhizaria;Retaria;Polycystinea;	NA	25	0	0	0	0	29	0	0	0	0
MTX	cellular organisms;Bacteria;Terrabacteria group;Cyanobacteriota/Melainabacteria group;Candidatus Margulisiibacteriota;Candidatus Termititenacia;	NA	28	0	0	0	0	27	0	0	0	0
MTX	cellular organisms;Bacteria;Bacteria incertae sedis;Bacteria candidate phyla;Candidatus Methylomirabilota;Candidatus Methylomirabilia;	NA	28	0	0	0	0	26	0	0	0	0
MTX	cellular organisms;Bacteria;FCB group;Fibrobacterota;Chitinivibrionia;	NA	28	0	0	0	0	25	0	0	0	0
MTX	cellular organisms;Bacteria;Terrabacteria group;Cyanobacteriota/Melainabacteria group;Candidatus Melainabacteria;Vampirovibriophyceae;	NA	28	0	0	0	0	24	0	0	0	0
MTX	cellular organisms;Bacteria;Terrabacteria group;Bacillota;Dethiobacteria;	NA	28	0	0	0	0	23	0	0	0	0
MTX	cellular organisms;Eukaryota;Sar;Alveolata;Ciliophora;Intramacronucleata;Colpodea;	NA	21	0	0	0	0	19	0	0	0	0
MTX	cellular organisms;Eukaryota;Sar;Stramenopiles;Ochrophyta;Pinguiophyceae;	NA	27	0	0	0	0	29	0	0	0	0
MTX	cellular organisms;Bacteria;Thermodesulfobacteriota;Deferrisomatia;	NA	26	0	0	0	0	25	0	0	0	0
MTX	cellular organisms;Eukaryota;Opisthokonta;Fungi;Dikarya;Ascomycota;saccharomyceta;Pezizomycotina;leotiomyceta;dothideomyceta;Arthoniomycetes;	NA	28	0	0	0	0	27	0	0	0	0
MTX	cellular organisms;Archaea;Euryarchaeota;Archaeoglobi;	NA	27	0	0	0	0	30	0	0	0	0
MTX	cellular organisms;Bacteria;Thermodesulfobacteriota;Desulfomonilia;	NA	27	0	0	0	0	24	0	0	0	0
MTX	cellular organisms;Bacteria;PVC group;Lentisphaerota;Oligosphaeria;	NA	27	0	0	0	0	27	0	0	0	0
MTX	cellular organisms;Bacteria;FCB group;Candidatus Cloacimonadota;Candidatus Cloacimonadia;	NA	26	0	0	0	0	28	0	0	0	0
MTX	cellular organisms;Eukaryota;Opisthokonta;Fungi;Dikarya;Basidiomycota;Pucciniomycotina;Cystobasidiomycetes;	NA	26	0	0	0	0	30	0	0	0	0
MTX	cellular organisms;Bacteria;Terrabacteria group;Actinomycetota;Candidatus Aquicultoria;	NA	28	0	0	0	0	23	0	0	0	0
MTX	cellular organisms;Eukaryota;Opisthokonta;Fungi;Dikarya;Ascomycota;Taphrinomycotina;Neolectomycetes;	NA	29	0	0	0	0	30	0	0	0	0
MTX	cellular organisms;Archaea;Asgard group;Candidatus Borrarchaeota;Candidatus Borrarchaeia;	NA	21	0	0	0	0	16	0	0	0	0
MTX	cellular organisms;Bacteria;Atribacterota;Atribacteria;	NA	27	0	0	0	0	24	0	0	0	0
MTX	cellular organisms;Bacteria;Thermodesulfobacteriota;Desulfobaccia;	NA	28	0	0	0	0	24	0	0	0	0
MTX	cellular organisms;Bacteria;Terrabacteria group;Cyanobacteriota/Melainabacteria group;Candidatus Sericytochromatia;	NA	29	0	0	0	0	27	0	0	0	0
MTX	cellular organisms;Bacteria;Terrabacteria group;Candidatus Dormiibacterota;Candidatus Dormibacteria;	NA	26	0	0	0	0	27	0	0	0	0
MTX	cellular organisms;Bacteria;Terrabacteria group;Actinomycetota;Candidatus Geothermincolia;	NA	26	0	0	0	0	22	0	0	0	0
MTX	cellular organisms;Bacteria;Thermodesulfobacteriota;Dissulfuribacteria;	NA	27	0	0	0	0	26	0	0	0	0
MTX	cellular organisms;Eukaryota;Sar;Alveolata;Ciliophora;Intramacronucleata;Armophorea;	NA	26	0	0	0	0	30	0	0	0	0
MTX	cellular organisms;Bacteria;Terrabacteria group;Armatimonadota;Chthonomonadia;	NA	29	0	0	0	0	25	0	0	0	0
MTX	cellular organisms;Bacteria;Terrabacteria group;Vulcanimicrobiota;Vulcanimicrobiia;	NA	26	0	0	0	0	22	0	0	0	0
MTX	cellular organisms;Archaea;Asgard group;Candidatus Lokiarchaeota;Candidatus Lokiarchaeia;	NA	26	0	0	0	0	25	0	0	0	0
MTX	cellular organisms;Bacteria;PVC group;Verrucomicrobiota;Terrimicrobiia;	NA	29	0	0	0	0	26	0	0	0	0
MTX	cellular organisms;Bacteria;Terrabacteria group;Bacillota;Desulfuribacillia;	NA	25	0	0	0	0	24	0	0	0	0
MTX	cellular organisms;Bacteria;Caldisericota/Cryosericota group;Candidatus Cryosericota;Candidatus Cryosericia;	NA	25	0	0	0	0	22	0	0	0	0
MTX	cellular organisms;Archaea;DPANN group;Candidatus Micrarchaeota;Candidatus Micrarchaeia;	NA	26	0	0	0	0	21	0	0	0	0
MTX	cellular organisms;Bacteria;Bacteria incertae sedis;Bacteria candidate phyla;Candidatus Ozemobacteria;	NA	27	0	0	0	0	23	0	0	0	0
MTX	cellular organisms;Eukaryota;Amoebozoa;Discosea;Flabellinia;	NA	27	0	0	0	0	27	0	0	0	0
MTX	cellular organisms;Archaea;Euryarchaeota;Stenosarchaea group;Candidatus Methanofastidiosia;	NA	28	0	0	0	0	25	0	0	0	0
MTX	cellular organisms;Eukaryota;Opisthokonta;Fungi;Dikarya;Ascomycota;saccharomyceta;Pezizomycotina;leotiomyceta;Geoglossomycetes;	NA	26	0	0	0	0	29	0	0	0	0
MTX	cellular organisms;Eukaryota;Amoebozoa;Tubulinea;Elardia;	NA	25	0	0	0	0	26	0	0	0	0
MTX	cellular organisms;Eukaryota;Sar;Stramenopiles;Ochrophyta;PX clade;Aurearenophyceae;	NA	12	0	0	0	0	19	0	0	0	0
MTX	cellular organisms;Eukaryota;Opisthokonta;Fungi;Dikarya;Ascomycota;saccharomyceta;Pezizomycotina;leotiomyceta;Coniocybomycetes;	NA	25	0	0	0	0	27	0	0	0	0
MTX	cellular organisms;Eukaryota;Sar;Stramenopiles;Ochrophyta;PX clade;Phaeosacciophyceae;	NA	21	0	0	0	0	20	0	0	0	0
MTX	cellular organisms;Eukaryota;Sar;Stramenopiles;Ochrophyta;Olisthodiscophyceae;	NA	26	0	0	0	0	28	0	0	0	0
MTX	cellular organisms;Archaea;Euryarchaeota;Theionarchaea;	NA	26	0	0	0	0	20	0	0	0	0
MTX	cellular organisms;Eukaryota;Sar;Alveolata;Ciliophora;Intramacronucleata;Litostomatea;	NA	27	0	0	0	0	29	0	0	0	0
MTX	cellular organisms;Archaea;Candidatus Hadarchaeota;Candidatus Hadarchaeia;	NA	25	0	0	0	0	24	0	0	0	0
MTX	cellular organisms;Bacteria;Bacteria incertae sedis;Bacteria candidate phyla;Candidatus Mcinerneyibacteriota;Candidatus Mcinerneyibacteria;	NA	17	0	0	0	0	21	0	0	0	0
MTX	cellular organisms;Bacteria;Terrabacteria group;Bacillota;Culicoidibacteria;	NA	16	0	0	0	0	13	0	0	0	0
MTX	cellular organisms;Eukaryota;Opisthokonta;Fungi;Dikarya;Ascomycota;saccharomyceta;Pezizomycotina;leotiomyceta;Xylobotryomycetes;	NA	28	0	0	0	0	26	0	0	0	0
MTX	cellular organisms;Bacteria;Thermosulfidibacterota;Thermosulfidibacteria;	NA	20	0	0	0	0	25	0	0	0	0
MTX	cellular organisms;Bacteria;Bacteria incertae sedis;Bacteria candidate phyla;Candidatus Aminicenantota;Candidatus Aminicenantia;	NA	23	0	0	0	0	18	0	0	0	0
MTX	cellular organisms;Bacteria;Bacteria incertae sedis;Bacteria candidate phyla;Candidatus Sumerlaeota;Candidatus Sumerlaeia;	NA	22	0	0	0	0	13	0	0	0	0
MTX	cellular organisms;Bacteria;Thermodesulfobiota;Thermodesulfobiia;	NA	22	0	0	0	0	19	0	0	0	0
MTX	cellular organisms;Bacteria;Bacteria incertae sedis;Bacteria candidate phyla;Candidatus Dependentiae;Candidatus Babeliae;	NA	22	0	0	0	0	18	0	0	0	0
MTX	cellular organisms;Eukaryota;Sar;Rhizaria;Cercozoa;Thecofilosea;	NA	16	0	0	0	0	13	0	0	0	0
MTX	cellular organisms;Bacteria;Terrabacteria group;Abditibacteriota;Abditibacteriia;	NA	26	0	0	0	0	22	0	0	0	0
MTX	cellular organisms;Archaea;Euryarchaeota;Methanomada group;Methanopyri;	NA	9	0	0	0	0	10	0	0	0	0
MTX	cellular organisms;Bacteria;Elusimicrobiota;Elusimicrobia;	NA	22	0	0	0	0	27	0	0	0	0
MTX	cellular organisms;Bacteria;Bacteria incertae sedis;Bacteria candidate phyla;Candidatus Saccharibacteria;Candidatus Nanosyncoccalia;	NA	18	0	0	0	0	11	0	0	0	0
MTX	cellular organisms;Archaea;Euryarchaeota;Stenosarchaea group;Candidatus Nanohaloarchaea;	NA	22	0	0	0	0	15	0	0	0	0
MTX	cellular organisms;Eukaryota;Sar;Rhizaria;Retaria;Acantharea;	NA	4	0	0	0	0	12	0	0	0	0
MTX	cellular organisms;Bacteria;Bacteria incertae sedis;Bacteria candidate phyla;Candidatus Saccharibacteria;Candidatus Nanoperiomorbia;	NA	5	0	0	0	0	2	0	0	0	0
MTX	cellular organisms;Eukaryota;Sar;Stramenopiles;Ochrophyta;PX clade;Phaeothamniophyceae;	NA	11	0	0	0	0	23	0	0	0	0
MTX	cellular organisms;Archaea;Asgard group;Candidatus Odinarchaeota;Candidatus Odinarchaeia;	NA	12	0	0	0	0	11	0	0	0	0
MTX	cellular organisms;Archaea;Euryarchaeota;Candidatus Methanoliparia;	NA	17	0	0	0	0	14	0	0	0	0
MTX	cellular organisms;Bacteria;Candidatus Deferrimicrobiota;Candidatus Deferrimicrobia;	NA	21	0	0	0	0	11	0	0	0	0
MTX	cellular organisms;Eukaryota;Amoebozoa;Tubulinea;Echinamoebida;	NA	12	0	0	0	0	19	0	0	0	0
MTX	cellular organisms;Bacteria;Bacteria incertae sedis;Bacteria candidate phyla;Candidatus Bipolaricaulota;Candidatus Bipolaricaulia;	NA	19	0	0	0	0	17	0	0	0	0
MTX	cellular organisms;Bacteria;Terrabacteria group;Actinomycetota;Candidatus Humimicrobiia;	NA	9	0	0	0	0	12	0	0	0	0
MTX	cellular organisms;Bacteria;FCB group;Candidatus Fermentibacteria;Candidatus Fermentibacteria (class);	NA	16	0	0	0	0	13	0	0	0	0
MTX	cellular organisms;Archaea;TACK group;Candidatus Methanomethylicota;Candidatus Methanomethylicia;	NA	5	0	0	0	0	3	0	0	0	0
MTX	cellular organisms;Eukaryota;Opisthokonta;Fungi;Dikarya;Ascomycota;saccharomyceta;Pezizomycotina;leotiomyceta;Sareomycetes;	NA	21	0	0	0	0	23	0	0	0	0
MTX	cellular organisms;Eukaryota;Opisthokonta;Fungi;Dikarya;Ascomycota;saccharomyceta;Pezizomycotina;leotiomyceta;Xylonomycetes;	NA	21	0	0	0	0	25	0	0	0	0
MTX	cellular organisms;Archaea;Euryarchaeota;Methanonatronarchaeia;	NA	19	0	0	0	0	18	0	0	0	0
MTX	cellular organisms;Eukaryota;Sar;Stramenopiles;Hyphochytriomycetes;	NA	1	0	NA	0	NA	1	0	NA	0	NA
MTX	cellular organisms;Archaea;DPANN group;Nanoarchaeota;Candidatus Nanoarchaeia;	NA	12	0	0	0	0	10	0	0	0	0
MTX	cellular organisms;Eukaryota;Breviatea;	NA	15	0	0	0	0	13	0	0	0	0
MTX	cellular organisms;Eukaryota;Sar;Alveolata;Ciliophora;Postciliodesmatophora;Karyorelictea;	NA	9	0	0	0	0	20	0	0	0	0
MTX	cellular organisms;Eukaryota;Sar;Alveolata;Ciliophora;Intramacronucleata;Phyllopharyngea;	NA	19	0	0	0	0	23	0	0	0	0
MTX	cellular organisms;Bacteria;Coprothermobacterota;Coprothermobacteria;	NA	13	0	0	0	0	17	0	0	0	0
MTX	cellular organisms;Eukaryota;Opisthokonta;Fungi;Dikarya;Ascomycota;Taphrinomycotina;Archaeorhizomycetes;	NA	5	0	0	0	0	4	0	0	0	0
MTX	cellular organisms;Bacteria;Caldisericota/Cryosericota group;Caldisericota;Caldisericia;	NA	11	0	0	0	0	19	0	0	0	0
MTX	cellular organisms;Eukaryota;Sar;Stramenopiles;Actinophryidae;	NA	16	0	0	0	0	16	0	0	0	0
MTX	cellular organisms;Bacteria;Terrabacteria group;Bacillota;Candidatus Fermentithermobacillia;	NA	18	0	0	0	0	18	0	0	0	0
MTX	cellular organisms;Eukaryota;Sar;Alveolata;Ciliophora;Intramacronucleata;Nassophorea;	NA	13	0	0	0	0	14	0	0	0	0
MTX	cellular organisms;Archaea;DPANN group;Candidatus Nanohalarchaeota;Candidatus Nanohalobia;	NA	6	0	0	0	0	2	0	0	0	0
MTX	cellular organisms;Archaea;TACK group;Nitrososphaerota;Conexivisphaeria;	NA	5	0	0	0	0	2	0	0	0	0
MTX	cellular organisms;Bacteria;Terrabacteria group;Chloroflexota;Candidatus Limnocylindria;	NA	14	0	0	0	0	7	0	0	0	0
MTX	cellular organisms;Archaea;TACK group;Candidatus Culexarchaeota;Candidatus Culexarchaeia;	NA	16	0	0	0	0	6	0	0	0	0
MTX	cellular organisms;Eukaryota;Opisthokonta;Fungi;Dikarya;Basidiomycota;Pucciniomycotina;Agaricostilbomycetes;	NA	7	0	0	0	0	11	0	0	0	0
MTX	cellular organisms;Eukaryota;Sar;Alveolata;Ciliophora;Intramacronucleata;Plagiopylea;	NA	10	0	0	0	0	11	0	0	0	0
MTX	cellular organisms;Eukaryota;Sar;Rhizaria;Endomyxa;Ascetosporea;	NA	7	0	0	0	0	7	0	0	0	0
MTX	cellular organisms;Eukaryota;Opisthokonta;Fungi;Dikarya;Basidiomycota;Agaricomycotina;Bartheletiomycetes;	NA	4	0	0	0	0	8	0	0	0	0
MTX	cellular organisms;Bacteria;Thermodesulfobacteriota;Candidatus Desulfofervidia;	NA	1	0	NA	0	NA	2	0	0	0	0
MTX	cellular organisms;Eukaryota;Sar;Alveolata;Ciliophora;Intramacronucleata;Prostomatea;	NA	8	0	0	0	0	6	0	0	0	0
MTX	cellular organisms;Eukaryota;Sar;Stramenopiles;Ochrophyta;Synchromophyceae;	NA	5	0	0	0	0	NA	NA	NA	NA	NA
MTX	cellular organisms;Eukaryota;Opisthokonta;Fungi;Dikarya;Basidiomycota;Pucciniomycotina;Tritirachiomycetes;	NA	1	0	NA	0	NA	1	0	NA	0	NA
MTX	cellular organisms;Eukaryota;Sar;Stramenopiles;Chrysomerophyceae;	NA	3	0	0	0	0	1	0	NA	0	NA
MTX	cellular organisms;Archaea;DPANN group;Nanoarchaeota;Nanobdellia;	NA	NA	NA	NA	NA	NA	2	0	0	0	0
MTX	cellular organisms;Eukaryota;Opisthokonta;Fungi;Dikarya;Basidiomycota;Ustilaginomycotina;Moniliellomycetes;	NA	NA	NA	NA	NA	NA	1	0	NA	0	NA
MTX	cellular organisms;Eukaryota;Opisthokonta;Fungi;Fungi incertae sedis;Zoopagomycota;Kickxellomycotina;Asellariomycetes;	NA	1	0	NA	0	NA	1	0	NA	0	NA
tRNA	unclassified	NA	33	22.2	6	NA	NA	33	21.3	7.6	NA	NA
tRNA	Bacteria;;	NA	33	11.7	4	NA	NA	33	12.1	4.1	NA	NA
tRNA	Archaea;;	NA	30	0	0	NA	NA	18	0	0	NA	NA
tRNA	Bacteria;Proteobacteria;Alphaproteobacteria	Yes/ Alphaproteobacteria	33	29.1	7.6	43.9	9.9	33	26.3	4.2	39.3	4.4
tRNA	Bacteria;Cyanobacteria;Cyanobacteriia	Yes/ Cyanophyceae	33	18.7	8.9	28.5	13.7	33	25.9	4	39	5.6
tRNA	Bacteria;Bacteroidota;Bacteroidia	Yes/ Flavobacteriia%	33	9.4	3.4	14.1	4.8	33	5.7	0.9	8.7	1.6
tRNA	Bacteria;Proteobacteria;Gammaproteobacteria	Yes/ Gammaproteobacteria	33	3.5	1.6	5.3	2.3	33	3.3	1.1	4.9	1.5
tRNA	Bacteria;Proteobacteria;	NA	33	0.8	0.5	1.3	0.7	33	0.6	0.2	0.9	0.3
tRNA	Bacteria;Planctomycetota;Planctomycetes	NA	33	0.6	0.2	1	0.4	33	0.4	0.2	0.6	0.3
tRNA	Bacteria;Verrucomicrobiota;Verrucomicrobiae	NA	33	0.4	0.1	0.6	0.2	32	0.4	0.2	0.5	0.3
tRNA	Bacteria;Actinobacteriota;Acidimicrobiia	NA	33	0.4	0.1	0.6	0.2	32	0.7	0.2	1	0.3
tRNA	Archaea;Thermoplasmatota;Poseidoniia	Yes/ Poseidoniia	33	0.3	0.2	0.5	0.2	33	0.6	0.3	0.9	0.5
tRNA	Bacteria;Planctomycetota;	NA	33	0.3	0.2	0.4	0.2	32	0.1	0.1	0.1	0.1
tRNA	Bacteria;Actinobacteriota;Actinobacteria	NA	33	0.3	0.1	0.4	0.2	31	0.3	0.1	0.5	0.2
tRNA	Bacteria;Planctomycetota;UBA1135	NA	32	0.2	0.1	0.4	0.2	28	0	0	0.1	0.1
tRNA	Bacteria;Firmicutes;Clostridia	NA	33	0.2	0.1	0.3	0.2	31	0.1	0.2	0.2	0.3
tRNA	Bacteria;Margulisbacteria;ZB3	NA	33	0.2	0.1	0.3	0.1	31	0.1	0.1	0.1	0.1
tRNA	Bacteria;Latescibacterota;MVCY01	NA	1	0.2	NA	0.3	NA	0	NA	NA	NA	NA
tRNA	Bacteria;Firmicutes;Bacilli	NA	32	0.1	0	0.2	0.1	31	0.1	0	0.1	0.1
tRNA	Bacteria;Planctomycetota;Phycisphaerae	NA	33	0.1	0	0.2	0.1	31	0.1	0.1	0.2	0.1
tRNA	Bacteria;Campylobacterota;Campylobacteria	NA	33	0.1	0	0.2	0	30	0.1	0.1	0.1	0.1
tRNA	Bacteria;Firmicutes;Thermaerobacteria	NA	21	0.1	0.4	0.1	0.6	4	0	0	0	0
tRNA	Bacteria;Patescibacteria;ABY1	NA	32	0.1	0.4	0.1	0.7	26	0	0	0	0
tRNA	Bacteria;Marinisomatota;Marinisomatia	NA	33	0.1	0	0.1	0.1	31	0.5	0.2	0.7	0.4
tRNA	Bacteria;Bacteroidota;Rhodothermia	NA	33	0.1	0	0.1	0.1	25	0	0	0.1	0.1
tRNA	Bacteria;Myxococcota;Bradimonadia	NA	32	0.1	0	0.1	0.1	31	0.1	0.1	0.1	0.1
tRNA	Bacteria;Gemmatimonadota;Gemmatimonadetes	NA	32	0.1	0	0.1	0.1	22	0	0	0.1	0.1
tRNA	Bacteria;Patescibacteria;Gracilibacteria	NA	32	0.1	0	0.1	0	22	0	0	0	0
tRNA	Bacteria;Margulisbacteria;WOR-1	NA	31	0	0	0.1	0	24	0	0	0.1	0
tRNA	Archaea;Thermoplasmatota;	NA	32	0	0	0.1	0	30	0.1	0	0.1	0
tRNA	Archaea;Thermoplasmatota;Thermoplasmata	NA	31	0	0	0.1	0	24	0	0	0.1	0.1
tRNA	Bacteria;Actinobacteriota;Coriobacteriia	NA	31	0	0	0.1	0	20	0	0	0	0
tRNA	Bacteria;Planctomycetota;UBA8108	NA	31	0	0	0	0	13	0	0	0	0
tRNA	Bacteria;Aquificota;Desulfurobacteriia	NA	30	0	0	0	0.1	27	0	0	0	0.1
tRNA	Bacteria;Armatimonadota;Fimbriimonadia	NA	29	0	0	0	0	21	0	0	0	0
tRNA	Bacteria;Omnitrophota;koll11	NA	31	0	0	0	0	18	0	0	0	0
tRNA	Bacteria;Myxococcota;UBA796	NA	30	0	0	0	0	29	0	0	0.1	0
tRNA	Bacteria;SAR324;SAR324	NA	31	0	0	0	0	31	0.5	0.3	0.7	0.4
tRNA	Bacteria;Desulfuromonadota;Desulfuromonadia	NA	32	0	0	0	0	22	0	0	0	0
tRNA	Bacteria;Delongbacteria;UBA4055	NA	30	0	0	0	0	17	0	0	0	0
tRNA	Bacteria;Firmicutes;Alicyclobacillia	NA	32	0	0	0	0	12	0	0	0	0
tRNA	Bacteria;Cyanobacteria;Vampirovibrionia	NA	30	0	0	0	0	14	0	0	0	0
tRNA	Bacteria;Bdellovibrionota;Bacteriovoracia	NA	31	0	0	0	0	20	0	0	0	0
tRNA	Bacteria;Chloroflexota;Ellin6529	NA	24	0	0	0	0.1	3	0	0	0	0
tRNA	Bacteria;Spirochaetota;Spirochaetia	NA	32	0	0	0	0	21	0	0	0	0
tRNA	Bacteria;Patescibacteria;Paceibacteria	NA	31	0	0	0	0	26	0.1	0	0.1	0.1
tRNA	Bacteria;Patescibacteria;Microgenomatia	NA	29	0	0	0	0.1	22	0	0	0	0
tRNA	Archaea;Nanoarchaeota;Nanoarchaeia	NA	32	0	0	0	0	27	0	0	0	0
tRNA	Bacteria;Methylomirabilota;Methylomirabilia	NA	30	0	0	0	0	18	0	0	0	0
tRNA	Bacteria;Desulfobacterota;Desulfovibrionia	NA	32	0	0	0	0	20	0	0	0	0
tRNA	Bacteria;Actinobacteriota;Thermoleophilia	NA	24	0	0	0	0.1	24	0	0.1	0	0.1
tRNA	Bacteria;Verrucomicrobiota;Lentisphaeria	NA	30	0	0	0	0	26	0	0	0	0
tRNA	Bacteria;Chloroflexota;Dehalococcoidia	NA	31	0	0	0	0	29	0.1	0	0.1	0.1
tRNA	Bacteria;Patescibacteria;Saccharimonadia	NA	31	0	0	0	0	20	0	0	0	0
tRNA	Bacteria;SZUA-182;SZUA-182	NA	27	0	0	0	0	11	0	0	0	0
tRNA	Bacteria;Myxococcota;UBA9160	NA	26	0	0	0	0	11	0	0	0	0
tRNA	Bacteria;Riflebacteria;UBA8953	NA	29	0	0	0	0	15	0	0	0	0
tRNA	Bacteria;Chloroflexota;Anaerolineae	NA	30	0	0	0	0	19	0	0	0	0
tRNA	Bacteria;Verrucomicrobiota;Chlamydiia	NA	29	0	0	0	0	15	0	0	0	0
tRNA	Bacteria;Firmicutes;Limnochordia	NA	29	0	0	0	0	22	0	0	0	0
tRNA	Bacteria;Marinisomatota;UBA2242	NA	23	0	0	0	0	9	0	0	0	0
tRNA	Bacteria;Desulfobacterota;Desulfobulbia	NA	31	0	0	0	0	19	0	0	0	0
tRNA	Bacteria;Dormibacterota;Dormibacteria	NA	27	0	0	0	0	18	0	0	0	0
tRNA	Bacteria;Bacteroidota;	NA	24	0	0	0	0	12	0	0	0	0
tRNA	Bacteria;Latescibacterota;UBA2968	NA	28	0	0	0	0	15	0	0	0	0
tRNA	Bacteria;Myxococcota;UBA727	NA	25	0	0	0	0	20	0	0	0	0
tRNA	Bacteria;Thermotogota;Thermotogae	NA	30	0	0	0	0	26	0	0	0	0
tRNA	Archaea;Halobacterota;Methanosarcinia	NA	21	0	0	0	0	14	0	0	0	0
tRNA	Bacteria;Binatota;Binatia	NA	25	0	0	0	0	14	0	0	0	0
tRNA	Bacteria;Aquificota;Aquificae	NA	22	0	0	0	0	10	0	0	0	0
tRNA	Bacteria;Acidobacteriota;Acidobacteriae	NA	25	0	0	0	0	13	0	0	0	0
tRNA	Bacteria;Acidobacteriota;Blastocatellia	NA	27	0	0	0	0	21	0	0	0	0
tRNA	Bacteria;Firmicutes;Desulfitobacteriia	NA	27	0	0	0	0	14	0	0	0	0
tRNA	Bacteria;Myxococcota;Polyangia	NA	27	0	0	0	0	16	0	0	0	0
tRNA	Bacteria;Myxococcota;Myxococcia	NA	30	0	0	0	0	19	0	0	0	0
tRNA	Bacteria;Actinobacteriota;RBG-13-55-18	NA	28	0	0	0	0	20	0	0	0	0
tRNA	Bacteria;Firmicutes;Halanaerobiia	NA	24	0	0	0	0	16	0	0	0	0
tRNA	Bacteria;Bdellovibrionota;Oligoflexia	NA	24	0	0	0	0	7	0	0	0	0
tRNA	Bacteria;Patescibacteria;WWE3	NA	25	0	0	0	0	12	0	0	0	0
tRNA	Archaea;Nanohaloarchaeota;Nanosalinia	NA	26	0	0	0	0	16	0	0	0	0
tRNA	Bacteria;Bdellovibrionota;Bdellovibrionia	NA	24	0	0	0	0	18	0	0	0	0
tRNA	Bacteria;Planctomycetota;UBA11346	NA	7	0	0	0	0	1	0	NA	0	NA
tRNA	Bacteria;Firmicutes;Sulfobacillia	NA	28	0	0	0	0	13	0	0	0	0
tRNA	Bacteria;Firmicutes;Syntrophomonadia	NA	26	0	0	0	0	11	0	0	0	0
tRNA	Bacteria;Acidobacteriota;Holophagae	NA	19	0	0	0	0	4	0	0	0	0
tRNA	Bacteria;Actinobacteriota;Rubrobacteria	NA	26	0	0	0	0	19	0	0	0	0
tRNA	Bacteria;Acidobacteriota;Thermoanaerobaculia	NA	23	0	0	0	0	17	0	0	0	0
tRNA	Bacteria;Patescibacteria;UBA1384	NA	24	0	0	0	0	13	0	0	0	0
tRNA	Bacteria;Nitrospirota;Nitrospiria	NA	24	0	0	0	0	13	0	0	0	0
tRNA	Bacteria;Desulfobacterota;Desulfobacteria	NA	24	0	0	0	0	22	0	0	0	0
tRNA	Bacteria;Fusobacteriota;Fusobacteriia	NA	26	0	0	0	0	19	0	0	0	0
tRNA	Bacteria;Bacteroidota;Kapabacteria	NA	22	0	0	0	0	12	0	0	0	0
tRNA	Bacteria;4572-55;4572-55	NA	22	0	0	0	0	4	0	0	0	0
tRNA	Bacteria;Firmicutes;Peptococcia	NA	25	0	0	0	0	10	0	0	0	0
tRNA	Bacteria;Actinobacteriota;	NA	29	0	0	0	0	20	0	0	0	0
tRNA	Bacteria;Fibrobacterota;Fibrobacteria	NA	27	0	0	0	0	11	0	0	0	0
tRNA	Bacteria;Patescibacteria;Dojkabacteria	NA	9	0	0	0	0	16	0	0	0	0
tRNA	Bacteria;Deinococcota;Deinococci	NA	25	0	0	0	0	14	0	0	0	0
tRNA	Bacteria;Bdellovibrionota;UBA2394	NA	17	0	0	0	0	0	NA	NA	NA	NA
tRNA	Bacteria;Nitrospirota;Thermodesulfovibrionia	NA	24	0	0	0	0	6	0	0	0	0
tRNA	Bacteria;Dadabacteria;UBA1144	NA	23	0	0	0	0	17	0	0	0	0
tRNA	Bacteria;AABM5-125-24;AABM5-125-24	NA	17	0	0	0	0	5	0	0	0	0
tRNA	Bacteria;Elusimicrobiota;Elusimicrobia	NA	29	0	0	0	0	14	0	0	0	0
tRNA	Bacteria;Elusimicrobiota;Endomicrobia	NA	22	0	0	0	0	13	0	0	0	0
tRNA	Bacteria;Desulfobacterota;	NA	19	0	0	0	0	1	0	NA	0	NA
tRNA	Bacteria;Bacteroidota;UBA10030	NA	23	0	0	0	0	18	0	0	0	0
tRNA	Bacteria;Desulfobacterota;Desulfarculia	NA	26	0	0	0	0	16	0	0	0	0
tRNA	Bacteria;Dependentiae;Babeliae	NA	23	0	0	0	0	9	0	0	0	0
tRNA	Bacteria;Calditrichota;Calditrichia	NA	20	0	0	0	0	4	0	0	0	0
tRNA	Bacteria;Firmicutes;Symbiobacteriia	NA	24	0	0	0	0	8	0	0	0	0
tRNA	Bacteria;Caldatribacteriota;Caldatribacteriia	NA	19	0	0	0	0	1	0	NA	0	NA
tRNA	Bacteria;Bacteroidota;Kryptonia	NA	23	0	0	0	0	8	0	0	0	0
tRNA	Bacteria;Verrucomicrobiota;Kiritimatiellae	NA	24	0	0	0	0	27	0	0	0.1	0
tRNA	Archaea;Hydrothermarchaeota;Hydrothermarchaeia	NA	20	0	0	0	0	26	0	0	0	0
tRNA	Bacteria;Chloroflexota;Chloroflexia	NA	22	0	0	0	0	7	0	0	0	0
tRNA	Bacteria;Myxococcota;UBA6777	NA	16	0	0	0	0	13	0	0	0	0
tRNA	Bacteria;Firmicutes;Dehalobacteriia	NA	11	0	0	0	0	2	0	0	0	0
tRNA	Bacteria;Proteobacteria;Zetaproteobacteria	NA	27	0	0	0	0	7	0	0	0	0
tRNA	Bacteria;Deferribacterota;Deferribacteres	NA	23	0	0	0	0	21	0	0	0	0
tRNA	Bacteria;GCA-001730085;GCA-001730085	NA	14	0	0	0	0	1	0	NA	0	NA
tRNA	Bacteria;Fermentibacterota;Fermentibacteria	NA	17	0	0	0	0	6	0	0	0	0
tRNA	Bacteria;Zixibacteria;MSB-5A5	NA	13	0	0	0	0	2	0	0	0	0
tRNA	Bacteria;Firmicutes;Thermoanaerobacteria	NA	20	0	0	0	0	4	0	0	0	0
tRNA	Bacteria;Calescibacterota;Calescibacteriia	NA	14	0	0	0	0	6	0	0	0	0
tRNA	Bacteria;Myxococcota;	NA	15	0	0	0	0	1	0	NA	0	NA
tRNA	Bacteria;Acidobacteriota;Mor1	NA	23	0	0	0	0	10	0	0	0	0
tRNA	Bacteria;Spirochaetota;UBA6919	NA	12	0	0	0	0	1	0	NA	0	NA
tRNA	Bacteria;Firmicutes;UBA4882	NA	23	0	0	0	0	8	0	0	0	0
tRNA	Bacteria;Firmicutes;	NA	8	0	0	0	0	0	NA	NA	NA	NA
tRNA	Bacteria;Bacteroidota;Ignavibacteria	NA	18	0	0	0	0	30	0.1	0.1	0.1	0.1
tRNA	Bacteria;RBG-13-61-14;RBG-13-61-14	NA	15	0	0	0	0	4	0	0	0	0
tRNA	Bacteria;Patescibacteria;Doudnabacteria	NA	8	0	0	0	0	0	NA	NA	NA	NA
tRNA	Bacteria;Proteobacteria;Magnetococcia	NA	8	0	0	0	0	9	0	0	0	0
tRNA	Bacteria;Actinobacteriota;UBA9087	NA	15	0	0	0	0	10	0	0	0	0
tRNA	Bacteria;Firmicutes;Desulfotomaculia	NA	17	0	0	0	0	6	0	0	0	0
tRNA	Bacteria;Armatimonadota;UBA10988	NA	15	0	0	0	0	0	NA	NA	NA	NA
tRNA	Bacteria;Spirochaetota;Leptospirae	NA	15	0	0	0	0	0	NA	NA	NA	NA
tRNA	Bacteria;Bacteroidota;SZUA-365	NA	3	0	0	0	0	20	0	0	0	0
tRNA	Bacteria;Myxococcota;UBA9042	NA	18	0	0	0	0	19	0	0	0	0
tRNA	Bacteria;Acidobacteriota;Aminicenantia	NA	14	0	0	0	0	15	0	0	0	0
tRNA	Bacteria;Firmicutes;Mahellia	NA	6	0	0	0	0	14	0	0	0	0
tRNA	Archaea;Crenarchaeota;Nitrososphaeria	NA	12	0	0	0	0	8	0	0	0	0
tRNA	Bacteria;Thermosulfidibacterota;Thermosulfidibacteria	NA	8	0	0	0	0	6	0	0	0	0
tRNA	Bacteria;Acidobacteriota;UBA6911	NA	7	0	0	0	0	10	0	0	0	0
tRNA	Bacteria;KSB1;UBA2214	NA	2	0	0	0	0	12	0	0	0	0
tRNA	Bacteria;O2-12-FULL-43-9;O2-12-FULL-43-9	NA	1	0	NA	0	NA	16	0	0	0	0
tRNA	Bacteria;Bacteroidota;Chlorobia	NA	2	0	0	0	0	26	0.1	0	0.1	0
tRNA	Bacteria;Chloroflexota;UBA5177	NA	0	NA	NA	NA	NA	11	0	0	0	0
tRNA	Bacteria;Desulfobacterota;Desulfomonilia	NA	0	NA	NA	NA	NA	13	0	0	0	0
tRNA	Bacteria;Synergistota;Synergistia	NA	0	NA	NA	NA	NA	10	0	0	0	0
